# Supplementary material for: 3-[4-Amino-3-(4-methyl­phen­yl)-5-sulfanyl­idene-4,5-dihydro-1H-1,2,4-triazol-1-yl]-3-(2-chloro­phen­yl)-1-phenyl­propan-1-one
Source: Acta Crystallogr Sect E Struct Rep Online. 2011 Jun 25;67(Pt 7):o1793. doi: 10.1107/S1600536811023993 (PMC3151860; doi:10.1107/S1600536811023993)
Supplement: Supplementary file 2 [file e-67-o1793-Isup2.hkl]

# 
# h,k,l, Fc-squared, Fo-squared, sigma(Fo-squared) and status flag 
# 
data_I
_shelx_title ' shelx in P2(1)/n' 
_shelx_refln_list_code          4 
_shelx_F_calc_maximum      202.70 
_exptl_crystal_F_000       936.00 
_reflns_d_resolution_high  0.7785 
 
loop_ 
 _symmetry_equiv_pos_as_xyz 
 'x, y, z' 
 '-x+1/2, y+1/2, -z+1/2' 
 '-x, -y, -z' 
 'x-1/2, -y-1/2, z-1/2' 
 
_cell_length_a    10.9873 
_cell_length_b    11.8220 
_cell_length_c    17.4383 
_cell_angle_alpha  90.000 
_cell_angle_beta   94.828 
_cell_angle_gamma  90.000 
 
_shelx_F_squared_multiplier     1.000 
 
loop_ 
 _refln_index_h 
 _refln_index_k 
 _refln_index_l 
 _refln_F_squared_calc 
 _refln_F_squared_meas 
 _refln_F_squared_sigma 
 _refln_observed_status 
   2   0   0     1092.92      923.79     58.52 o 
   4   0   0     2872.56     3059.58     81.75 o 
   6   0   0     2041.24     1754.03     43.29 o 
   8   0   0       32.43       38.49     10.43 o 
  10   0   0       63.68       98.52     20.45 o 
  12   0   0      300.15      290.11     55.78 o 
  14   0   0       77.98       46.73     19.58 o 
   1   1   0        2.86        6.33      1.59 o 
   2   1   0     1778.79     1596.93     30.96 o 
   3   1   0     1482.23     1494.36     23.37 o 
   4   1   0      450.97      503.71      8.59 o 
   5   1   0       26.78       16.41      3.73 o 
   6   1   0      833.78      882.68     24.76 o 
   7   1   0      594.85      526.75     17.12 o 
   8   1   0     2326.06     2333.42     65.06 o 
   9   1   0      839.47      770.68     57.86 o 
  10   1   0     2457.58     2536.01     48.50 o 
  11   1   0      447.91      410.58     33.89 o 
  12   1   0       50.34       51.04     14.11 o 
  13   1   0        0.28       15.46     11.09 o 
  14   1   0       43.11       37.65     11.73 o 
   0   2   0     9441.88     8835.19     91.64 o 
   1   2   0     6720.42     6753.30     77.09 o 
   2   2   0     7073.62     7331.06    189.26 o 
   3   2   0      251.37      208.16      8.43 o 
   4   2   0     2159.35     2085.10     31.53 o 
   5   2   0      102.40      167.24      8.08 o 
   6   2   0       81.16       71.63      6.94 o 
   7   2   0      324.23      267.98     10.69 o 
   8   2   0      655.85      678.32     21.78 o 
   9   2   0      341.34      305.41     18.82 o 
  10   2   0        0.02        4.92      3.49 o 
  11   2   0       15.87       37.07     13.94 o 
  12   2   0       16.76       35.27     11.25 o 
  13   2   0       13.19       16.92      8.54 o 
   1   3   0    27431.29    27985.99    230.81 o 
   2   3   0      154.34      140.88      5.86 o 
   3   3   0      484.45      547.42     11.05 o 
   4   3   0       75.99       68.28      7.73 o 
   5   3   0     1552.33     1454.34     31.80 o 
   6   3   0      481.89      480.45     23.11 o 
   7   3   0       81.93       68.72     12.77 o 
   8   3   0      135.12      131.60     12.29 o 
   9   3   0      132.38      121.93     11.85 o 
  10   3   0      101.59      141.62     22.67 o 
  11   3   0      362.62      407.01     58.89 o 
  12   3   0        4.15       24.71     10.20 o 
  13   3   0        4.68       12.71      8.00 o 
   0   4   0     3089.67     3281.34     36.24 o 
   1   4   0     8979.91     8463.28     60.74 o 
   2   4   0      807.45      801.24     13.29 o 
   3   4   0       77.07       87.30      7.82 o 
   4   4   0     1111.05     1193.96     27.77 o 
   5   4   0      341.23      321.49     16.83 o 
   6   4   0      289.91      287.68     42.82 o 
   7   4   0       69.36       96.70     15.81 o 
   8   4   0      734.19      664.98     77.71 o 
   9   4   0       30.55       60.13     14.49 o 
  10   4   0       68.83       66.53     11.12 o 
  11   4   0      803.87      996.60     59.31 o 
  12   4   0      229.47      269.07     46.05 o 
  13   4   0        7.69       24.71     10.61 o 
   1   5   0      799.51      762.42     13.66 o 
   2   5   0     7313.04     7603.34    116.62 o 
   3   5   0     2055.80     2082.33     44.12 o 
   4   5   0       10.76        5.36      1.73 o 
   5   5   0     3079.10     3342.85     85.35 o 
   6   5   0      650.89      632.05     25.14 o 
   7   5   0     1712.57     1876.68     65.60 o 
   8   5   0        1.75        4.40      7.22 o 
   9   5   0     2804.45     3153.06     52.87 o 
  10   5   0      174.57      251.87     31.60 o 
  11   5   0      307.82      239.06     41.21 o 
  12   5   0       86.64       95.75     21.94 o 
  13   5   0        7.28        6.42      8.22 o 
   0   6   0     4774.50     4755.36    100.23 o 
   1   6   0     1561.47     1819.18     37.97 o 
   2   6   0     2167.58     2180.74     38.79 o 
   3   6   0       86.68       66.95     10.74 o 
   4   6   0      124.32      127.40     22.62 o 
   5   6   0      121.51      160.56     24.11 o 
   6   6   0      282.93      375.36     43.68 o 
   7   6   0      161.22      154.02     26.72 o 
   8   6   0      740.42      814.98     47.12 o 
   9   6   0      132.24      186.59     32.57 o 
  10   6   0      567.21      582.22     80.39 o 
  11   6   0        0.15       17.36     12.32 o 
  12   6   0        4.93       32.50     11.84 o 
   1   7   0      502.62      424.52     18.18 o 
   2   7   0      158.30      131.66     22.32 o 
   3   7   0     1199.08     1257.84     37.16 o 
   4   7   0       32.81       31.33      6.81 o 
   5   7   0        4.17        3.40      3.49 o 
   6   7   0      104.33      128.91     18.49 o 
   7   7   0     2361.79     2257.05     87.14 o 
   8   7   0      493.05      474.18     54.56 o 
   9   7   0      519.99      505.41     63.52 o 
  10   7   0       14.26       17.42      9.02 o 
  11   7   0      160.96      125.93     34.43 o 
  12   7   0       29.28       26.95      8.82 o 
   0   8   0     1905.03     1680.96     64.30 o 
   1   8   0      166.42      160.18     15.32 o 
   2   8   0     1125.81     1201.55     54.11 o 
   3   8   0      748.65      851.40     40.27 o 
   4   8   0        4.49        7.56      5.43 o 
   5   8   0       10.77        7.25      3.29 o 
   6   8   0     1689.97     1961.22     62.38 o 
   7   8   0        4.75       15.40      7.65 o 
   8   8   0       45.05       52.42     13.00 o 
   9   8   0       53.50       53.15     15.20 o 
  10   8   0      155.38      146.76     36.22 o 
  11   8   0       52.26       66.70     17.60 o 
   1   9   0      900.93      923.67     72.81 o 
   2   9   0      215.90      249.58     38.72 o 
   3   9   0      398.51      415.93     43.45 o 
   4   9   0      334.15      349.87     22.91 o 
   5   9   0      373.57      461.75     28.35 o 
   6   9   0        0.63       16.68      5.81 o 
   7   9   0       47.44       47.66     11.59 o 
   8   9   0       71.04       89.41     15.75 o 
   9   9   0        3.94       15.92      8.40 o 
  10   9   0       81.87       78.10     24.10 o 
  11   9   0        1.06        7.60      6.97 o 
   0  10   0      101.19       89.73     32.71 o 
   1  10   0       66.38       78.78     22.89 o 
   2  10   0     2880.95     3165.32    134.75 o 
   3  10   0      849.64      867.96     39.68 o 
   4  10   0     2047.02     2203.72     56.58 o 
   5  10   0       31.75       43.61      9.60 o 
   6  10   0      148.40      139.44     25.84 o 
   7  10   0        5.71       16.32      6.79 o 
   8  10   0       18.46       16.23      7.80 o 
   9  10   0       13.21       10.25      7.33 o 
  10  10   0       12.56       13.50      8.48 o 
   1  11   0        0.51       12.60      9.56 o 
   2  11   0       29.03       39.46     16.55 o 
   3  11   0       34.72       21.99     11.53 o 
   4  11   0       16.29       26.13      7.02 o 
   5  11   0       25.76       30.59      9.97 o 
   6  11   0        1.44       10.66      5.66 o 
   7  11   0      399.05      456.47     32.73 o 
   8  11   0      244.32      207.54     51.59 o 
   9  11   0       24.93       19.43      8.41 o 
   0  12   0      418.57      403.26     81.23 o 
   1  12   0        9.45        9.44     11.25 o 
   2  12   0       88.69       78.67     25.82 o 
   3  12   0       48.06       47.36     14.58 o 
   4  12   0       63.02       75.99     20.92 o 
   5  12   0       17.05       30.81      9.13 o 
   6  12   0       25.09       31.73      9.51 o 
   7  12   0        3.22        6.55      7.96 o 
   8  12   0       99.13       64.04     34.71 o 
   1  13   0      604.19      656.66     45.86 o 
   2  13   0        0.49       12.29      9.18 o 
   3  13   0      165.11      170.18     53.55 o 
   4  13   0        0.01       10.77     14.90 o 
   5  13   0      373.53      269.07     86.80 o 
   6  13   0       14.00       12.33      8.41 o 
   7  13   0       43.41       39.49     22.97 o 
   0  14   0      369.71      332.80    141.43 o 
   1  14   0      108.28       80.11     32.14 o 
   2  14   0        2.44       18.58     16.69 o 
   3  14   0        2.31       16.36     15.02 o 
   4  14   0      155.28      148.64     68.23 o 
   5  14   0        5.66       -0.65     11.30 o 
   1  15   0      143.96      106.45     59.34 o 
   2  15   0       60.45       34.93     42.09 o 
 -13   0   1        9.42        3.65     15.60 o 
 -11   0   1      339.20      332.22     23.84 o 
  -9   0   1     1906.14     1891.23    132.10 o 
  -7   0   1     2983.23     3280.19    111.41 o 
  -5   0   1     8344.21     7836.49    132.62 o 
  -3   0   1    17619.35    18861.59    264.44 o 
  -1   0   1     2409.76     2385.54     40.37 o 
   1   0   1    11687.59    11760.90    253.51 o 
   3   0   1     2246.39     2012.08     18.61 o 
   5   0   1     1466.30     1335.30     32.72 o 
   7   0   1      844.45      911.38     84.04 o 
   9   0   1      378.50      436.02     82.80 o 
  11   0   1       80.66       98.54     21.94 o 
  13   0   1      285.34      282.14     70.20 o 
 -14   1   1        0.00       16.24      8.11 o 
 -13   1   1       56.50       45.59     11.80 o 
 -12   1   1      353.49      318.41     29.57 o 
 -11   1   1       64.08       57.66     12.23 o 
 -10   1   1       63.90       61.68     12.21 o 
  -9   1   1       52.38       57.71      9.92 o 
  -8   1   1       58.40       60.56      8.44 o 
  -7   1   1       88.47       92.96     12.70 o 
  -6   1   1      650.21      555.63     17.22 o 
  -5   1   1     2905.21     2740.13     50.77 o 
  -4   1   1      329.35      302.21      7.40 o 
  -3   1   1     3489.06     3273.10     34.77 o 
  -2   1   1      332.60      320.39      5.92 o 
  -1   1   1     1273.80     1298.64     19.03 o 
   0   1   1      992.28      989.00     26.57 o 
   1   1   1      633.68      715.73     11.55 o 
   2   1   1      683.90      709.29      9.23 o 
   3   1   1      584.37      536.80     11.21 o 
   4   1   1     2450.01     2455.90     26.07 o 
   5   1   1      807.26      836.41     25.59 o 
   6   1   1       56.00       72.23     10.12 o 
   7   1   1      448.09      404.73     16.22 o 
   8   1   1      455.08      423.43     49.82 o 
   9   1   1     2063.05     2078.44     57.44 o 
  10   1   1       54.10       43.67     19.40 o 
  11   1   1      270.35      245.41     32.57 o 
  12   1   1       98.53      105.81     24.58 o 
  13   1   1        1.04       14.70     11.75 o 
 -13   2   1       58.98       38.72     10.50 o 
 -12   2   1       34.85       60.24     16.73 o 
 -11   2   1      187.65      190.73     31.05 o 
 -10   2   1      172.81      187.28     18.24 o 
  -9   2   1       60.46       81.38     11.61 o 
  -8   2   1      259.04      251.48     14.02 o 
  -7   2   1       68.42       86.33     10.96 o 
  -6   2   1      971.54      982.57     25.52 o 
  -5   2   1      337.47      323.54     11.47 o 
  -4   2   1        0.47        4.84      1.54 o 
  -3   2   1      285.03      303.16      8.81 o 
  -2   2   1    30844.73    31359.87    579.26 o 
  -1   2   1       16.36       35.76      4.29 o 
   0   2   1    11325.85    11186.23     78.94 o 
   1   2   1     3169.10     2923.07     34.94 o 
   2   2   1     1628.55     1577.24     25.96 o 
   3   2   1     2025.98     1946.62     33.20 o 
   4   2   1      767.42      604.63     14.88 o 
   5   2   1      199.54      180.05     11.62 o 
   6   2   1     1243.68     1151.10     31.87 o 
   7   2   1       56.13       74.22     13.37 o 
   8   2   1      157.92      145.84     20.91 o 
   9   2   1      366.32      296.19     14.16 o 
  10   2   1      147.75      161.67     13.96 o 
  11   2   1        0.91       16.03     10.06 o 
  12   2   1        2.92        6.32      9.08 o 
  13   2   1      348.60      383.56     80.05 o 
 -13   3   1        3.27       14.10      7.79 o 
 -12   3   1       84.94       96.13     17.53 o 
 -11   3   1       76.63       37.96     16.76 o 
 -10   3   1      558.61      697.12     40.52 o 
  -9   3   1       11.81       17.50      4.54 o 
  -8   3   1      646.58      597.07     16.52 o 
  -7   3   1      798.18      822.51     20.79 o 
  -6   3   1        5.37        6.31      4.06 o 
  -5   3   1     2495.28     2614.47     36.98 o 
  -4   3   1     8779.01     8818.24    121.15 o 
  -3   3   1     1685.69     1735.64     27.49 o 
  -2   3   1        0.77        6.82      2.83 o 
  -1   3   1     7024.54     6924.38     74.69 o 
   0   3   1     2658.57     2481.91     28.22 o 
   1   3   1     1984.59     1897.17     31.49 o 
   2   3   1     2325.84     2177.45     58.59 o 
   3   3   1      363.75      330.83     10.62 o 
   4   3   1        0.29        5.05      3.49 o 
   5   3   1      256.23      195.85     31.51 o 
   6   3   1     1379.62     1476.09     42.96 o 
   7   3   1       70.84       79.79     16.81 o 
   8   3   1      586.52      532.93     41.67 o 
   9   3   1        7.63        4.31      4.07 o 
  10   3   1      732.50      768.41     45.42 o 
  11   3   1       39.66       39.04     12.81 o 
  12   3   1      132.65      139.19     27.62 o 
  13   3   1        5.77       22.01      8.81 o 
 -13   4   1       56.53       56.68     19.45 o 
 -12   4   1      150.80      121.03     32.65 o 
 -11   4   1        0.18        5.70     12.49 o 
 -10   4   1      258.79      348.95     43.65 o 
  -9   4   1      399.00      463.22     50.04 o 
  -8   4   1      499.72      592.89     41.92 o 
  -7   4   1      564.58      577.34     40.97 o 
  -6   4   1     1424.37     1611.48     44.45 o 
  -5   4   1      227.57      212.39     17.10 o 
  -4   4   1      158.07      153.65      6.98 o 
  -3   4   1     2638.44     2724.62     38.09 o 
  -2   4   1     2301.44     2314.17     30.48 o 
  -1   4   1     8187.96     8287.10    106.71 o 
   0   4   1      648.14      523.82     11.13 o 
   1   4   1       21.20       23.96      4.10 o 
   2   4   1       59.70       77.12      8.95 o 
   3   4   1       31.57       59.46      4.37 o 
   4   4   1        0.81        5.79      3.54 o 
   5   4   1     1363.32     1334.01     42.17 o 
   6   4   1      281.65      297.41     41.42 o 
   7   4   1     1346.93     1314.72     39.26 o 
   8   4   1     1305.60     1245.89     44.97 o 
   9   4   1        8.01       27.04      8.97 o 
  10   4   1      105.13       97.18     19.00 o 
  11   4   1        0.03       25.13     10.19 o 
  12   4   1       92.05      119.58     31.36 o 
  13   4   1       85.98       89.32     25.27 o 
 -13   5   1       95.24       84.31     23.91 o 
 -12   5   1      247.81      258.75     54.22 o 
 -11   5   1      460.60      548.53     69.92 o 
 -10   5   1     1474.22     1421.99     38.09 o 
  -9   5   1      224.53      186.85     29.89 o 
  -8   5   1      423.49      447.63     59.53 o 
  -7   5   1      126.26      135.67     22.96 o 
  -6   5   1      457.49      456.84     25.93 o 
  -5   5   1      384.18      427.23     31.86 o 
  -4   5   1      336.42      312.63     12.06 o 
  -3   5   1     1130.03     1102.99     19.48 o 
  -2   5   1      997.66     1051.42     18.20 o 
  -1   5   1     1398.22     1385.82     29.69 o 
   0   5   1      461.47      392.49     10.23 o 
   1   5   1        2.12        6.02      3.02 o 
   2   5   1     5311.27     5826.92     94.04 o 
   3   5   1     1491.07     1352.29     23.21 o 
   4   5   1     1575.43     1735.49     50.95 o 
   5   5   1      885.48      915.26     34.39 o 
   6   5   1     1355.94     1365.61     41.17 o 
   7   5   1      341.86      280.00     41.84 o 
   8   5   1       15.97       18.35     11.55 o 
   9   5   1      100.95      122.45     24.54 o 
  10   5   1      161.97      185.15     22.77 o 
  11   5   1      142.01      103.46     23.73 o 
  12   5   1      187.98      193.57     33.41 o 
  13   5   1        1.74       14.87     11.71 o 
 -12   6   1       57.47       49.61     15.95 o 
 -11   6   1       10.48       26.90      9.82 o 
 -10   6   1       30.39       29.75      7.11 o 
  -9   6   1        1.84       14.59      6.63 o 
  -8   6   1      408.77      419.53     57.92 o 
  -7   6   1        0.21        3.56      5.73 o 
  -6   6   1        5.20        2.07      8.37 o 
  -5   6   1     3062.01     3271.40     81.21 o 
  -4   6   1       38.18       79.49     11.39 o 
  -3   6   1     2509.05     2439.57     67.84 o 
  -2   6   1      999.38     1030.50     21.25 o 
  -1   6   1      310.57      277.34     11.89 o 
   0   6   1       29.34       82.95      9.02 o 
   1   6   1       98.98      148.92     13.15 o 
   2   6   1      179.97      197.73     30.65 o 
   3   6   1      120.78      112.20     17.60 o 
   4   6   1      699.97      665.07     20.13 o 
   5   6   1     1104.51     1199.18     35.48 o 
   6   6   1      121.71      112.91     17.00 o 
   7   6   1      201.81      186.43     25.90 o 
   8   6   1      467.13      443.45     57.39 o 
   9   6   1       20.48       36.10      9.96 o 
  10   6   1       42.08       53.99      9.27 o 
  11   6   1      237.78      242.14     32.49 o 
  12   6   1       98.92       83.05     20.51 o 
 -12   7   1       98.25       85.03     23.49 o 
 -11   7   1       44.54       49.02     12.68 o 
 -10   7   1       15.83       22.65      8.42 o 
  -9   7   1        5.19       14.22      8.24 o 
  -8   7   1       94.36       66.20     13.34 o 
  -7   7   1      289.84      303.64     46.93 o 
  -6   7   1      403.17      413.69     31.08 o 
  -5   7   1      330.66      334.54     31.03 o 
  -4   7   1        3.92        5.37      4.48 o 
  -3   7   1      305.81      350.76     16.79 o 
  -2   7   1     4214.26     4315.46     96.42 o 
  -1   7   1      519.88      553.78     21.58 o 
   0   7   1     1309.93     1321.90     38.95 o 
   1   7   1      100.60      118.45     16.17 o 
   2   7   1       42.86       60.20     10.28 o 
   3   7   1       88.59       82.06     15.68 o 
   4   7   1        3.08        5.72      4.56 o 
   5   7   1       37.76        6.07     13.99 o 
   6   7   1       49.86       30.30      7.07 o 
   7   7   1     1208.91     1321.09     58.98 o 
   8   7   1      877.41     1061.09     55.89 o 
   9   7   1        6.36       20.15      9.27 o 
  10   7   1       35.12       24.63     11.70 o 
  11   7   1        3.38       24.43      8.15 o 
  12   7   1      126.47      135.85     26.37 o 
 -11   8   1       48.10       56.85     14.22 o 
 -10   8   1        1.62       12.71      6.92 o 
  -9   8   1      418.62      441.68     49.14 o 
  -8   8   1       30.90       69.94     16.24 o 
  -7   8   1      366.12      376.75     53.15 o 
  -6   8   1      368.74      434.33     29.10 o 
  -5   8   1      163.59      181.18     24.31 o 
  -4   8   1      307.86      349.43     16.37 o 
  -3   8   1        0.42        9.12      5.73 o 
  -2   8   1     2546.51     2616.06     65.60 o 
  -1   8   1     1108.23     1186.17     41.30 o 
   0   8   1       23.52       21.76      5.38 o 
   1   8   1     1360.39     1275.95     40.04 o 
   2   8   1        0.31        6.87      3.58 o 
   3   8   1        8.82       21.22      8.40 o 
   4   8   1      527.79      477.99     50.70 o 
   5   8   1       20.61       16.89      4.36 o 
   6   8   1        0.78       10.69      9.85 o 
   7   8   1       13.75       21.01      8.21 o 
   8   8   1      289.84      297.47     51.07 o 
   9   8   1      132.66      138.21     27.09 o 
  10   8   1      211.23      284.04     45.22 o 
  11   8   1        3.79       28.50     11.79 o 
 -11   9   1       38.32       37.55     13.12 o 
 -10   9   1      170.61      159.04     44.73 o 
  -9   9   1       51.37       91.33     19.17 o 
  -8   9   1       91.88       68.82     16.34 o 
  -7   9   1       44.83       82.05     15.67 o 
  -6   9   1       25.74       26.85      7.37 o 
  -5   9   1      319.93      327.75     23.77 o 
  -4   9   1     1654.53     1803.11     74.85 o 
  -3   9   1       28.98       29.72      9.59 o 
  -2   9   1      221.11      196.38     37.21 o 
  -1   9   1       17.01       11.50      8.81 o 
   0   9   1      374.31      331.76     26.21 o 
   1   9   1      458.98      388.45     41.54 o 
   2   9   1      287.48      274.98     28.05 o 
   3   9   1       39.47       51.72     10.44 o 
   4   9   1       18.26       12.39      6.08 o 
   5   9   1     2129.64     2126.83     56.53 o 
   6   9   1       22.35       24.62      5.90 o 
   7   9   1      291.68      254.55     40.85 o 
   8   9   1       54.17       81.14     17.98 o 
   9   9   1      254.82      264.76     55.49 o 
  10   9   1        6.09       12.66      7.52 o 
  11   9   1        6.92       12.23      6.73 o 
 -10  10   1        3.64       14.57      7.64 o 
  -9  10   1       40.94       39.68     13.90 o 
  -8  10   1      253.22      216.59     52.78 o 
  -7  10   1        2.93       19.30      6.37 o 
  -6  10   1        0.05        6.75      5.57 o 
  -5  10   1      699.69      667.21     24.80 o 
  -4  10   1       70.59      103.22     18.84 o 
  -3  10   1     3844.34     3889.04    167.18 o 
  -2  10   1        7.93        4.74      9.60 o 
  -1  10   1     1148.84     1147.61     48.05 o 
   0  10   1      300.20      213.90     20.74 o 
   1  10   1      379.66      289.65    103.08 o 
   2  10   1       10.26       26.74     13.02 o 
   3  10   1       93.55      108.81     21.21 o 
   4  10   1       23.89       17.06      6.77 o 
   5  10   1       97.99       60.64     14.01 o 
   6  10   1       61.55       76.62     18.97 o 
   7  10   1      503.91      572.61     34.91 o 
   8  10   1       32.41       27.89      8.92 o 
   9  10   1        9.40       16.50      9.38 o 
  10  10   1      175.26      129.20     48.23 o 
  -9  11   1      116.62       79.91     27.48 o 
  -8  11   1       17.97       16.13      7.78 o 
  -7  11   1        0.72       -1.31      6.41 o 
  -6  11   1       50.41       71.62     18.65 o 
  -5  11   1        3.84       17.24      8.46 o 
  -4  11   1      193.35      140.71     34.38 o 
  -3  11   1      465.55      573.37     32.54 o 
  -2  11   1      233.37      253.01     56.89 o 
  -1  11   1       15.34       16.32     11.23 o 
   0  11   1      198.16      186.95     51.15 o 
   1  11   1      232.81      218.47     49.90 o 
   2  11   1      138.38      152.17     39.36 o 
   3  11   1       94.47       51.57     18.17 o 
   4  11   1       90.52       81.53     19.87 o 
   5  11   1       70.09       60.01     16.67 o 
   6  11   1       17.96       12.94      7.63 o 
   7  11   1        7.63        8.70      7.60 o 
   8  11   1       29.97       33.84      9.53 o 
   9  11   1      148.74      134.08     27.39 o 
  -8  12   1        1.41       15.43      7.98 o 
  -7  12   1      125.95      102.90     21.72 o 
  -6  12   1       13.09       18.40      6.56 o 
  -5  12   1      365.26      335.53     80.46 o 
  -4  12   1        0.02       11.63     10.70 o 
  -3  12   1       87.65       96.50     34.16 o 
  -2  12   1       49.09       30.83     17.02 o 
  -1  12   1        1.02       12.79     10.62 o 
   0  12   1      459.17      476.42     43.89 o 
   1  12   1       30.98       44.47     16.81 o 
   2  12   1      219.98      197.70     50.78 o 
   3  12   1        8.14        9.52     10.80 o 
   4  12   1       93.35       83.63     28.26 o 
   5  12   1       32.21       26.25      9.15 o 
   6  12   1      180.60      192.94     22.22 o 
   7  12   1       62.31       55.10     14.23 o 
   8  12   1        0.29        3.83      6.64 o 
  -7  13   1        5.56       12.52     22.27 o 
  -6  13   1       45.65       59.38     23.23 o 
  -5  13   1       20.73       18.23     10.80 o 
  -4  13   1      549.18      585.50     64.57 o 
  -3  13   1        0.04       25.74     13.25 o 
  -2  13   1      227.11      171.28     58.64 o 
  -1  13   1       25.45       27.85     13.68 o 
   0  13   1      499.66      540.72     86.49 o 
   1  13   1       38.20       51.81     27.39 o 
   2  13   1      140.65      124.74     34.26 o 
   3  13   1       37.37       30.98     20.00 o 
   4  13   1       49.58       43.10     21.39 o 
   5  13   1      115.11       77.01     40.36 o 
   6  13   1       43.22       45.85     24.37 o 
   7  13   1       26.64       26.06     45.65 o 
  -5  14   1      119.20      122.90     87.56 o 
  -4  14   1       17.34       20.37     11.26 o 
  -3  14   1      136.04      129.73     46.43 o 
  -2  14   1        0.35       13.00     17.05 o 
  -1  14   1       35.41       20.23     15.43 o 
   0  14   1       83.15       99.74     31.00 o 
   1  14   1       59.94       70.64     29.38 o 
   2  14   1        1.48       17.33     10.58 o 
   3  14   1      136.28      129.80     45.24 o 
   4  14   1       41.17       41.33     15.99 o 
   5  14   1        1.79        9.74      9.83 o 
  -1  15   1       76.00       64.71     44.23 o 
   0  15   1       23.60       32.64     20.19 o 
   1  15   1      302.23      256.76    100.03 o 
 -14   0   2      218.07      206.44     99.07 o 
 -12   0   2      211.82      174.59     16.48 o 
 -10   0   2       16.48       14.00      9.49 o 
  -8   0   2     5458.81     5476.50    175.04 o 
  -6   0   2        0.43        9.82      6.75 o 
  -4   0   2     2486.78     2292.24     37.45 o 
  -2   0   2      417.03      411.25      8.82 o 
   0   0   2     6716.54     6483.48    159.27 o 
   2   0   2    41087.93    42720.17    725.58 o 
   4   0   2       79.00       61.19      7.84 o 
   6   0   2    10954.33    11742.48    238.09 o 
   8   0   2     1293.00     1256.23     46.61 o 
  10   0   2      731.61      815.10     59.10 o 
  12   0   2       39.46       38.93     16.66 o 
 -14   1   2       19.87       29.77     11.29 o 
 -13   1   2      246.12      220.01     59.08 o 
 -12   1   2      427.07      480.58     29.22 o 
 -11   1   2      122.59      128.60     20.40 o 
 -10   1   2      521.67      496.33     27.10 o 
  -9   1   2      650.34      635.98     47.72 o 
  -8   1   2      945.13      957.62     25.27 o 
  -7   1   2       49.14       41.99      7.97 o 
  -6   1   2      892.67      936.27     28.13 o 
  -5   1   2     4432.59     4195.31     86.59 o 
  -4   1   2     1344.59     1248.41     26.43 o 
  -3   1   2        0.64        4.08      2.44 o 
  -2   1   2     3100.27     3010.38     61.10 o 
  -1   1   2    15579.28    15568.41    289.65 o 
   0   1   2     4733.08     4500.84    121.17 o 
   1   1   2     2675.72     2469.96     29.15 o 
   2   1   2     7954.28     7969.38    158.79 o 
   3   1   2    10697.93    10278.63    118.95 o 
   4   1   2       90.45      103.22      9.50 o 
   5   1   2      675.18      751.78     31.98 o 
   6   1   2      227.40      280.43     16.69 o 
   7   1   2       42.14       50.77     11.83 o 
   8   1   2       30.17       34.93      6.90 o 
   9   1   2      967.33      922.73     71.76 o 
  10   1   2       15.01       19.34      7.54 o 
  11   1   2      708.28      757.89     40.09 o 
  12   1   2        4.80       22.48      9.13 o 
  13   1   2       37.39       38.55     13.08 o 
 -13   2   2        0.46        9.37      6.79 o 
 -12   2   2       82.97       80.83     14.28 o 
 -11   2   2       84.96       79.82     19.68 o 
 -10   2   2      279.75      281.26     18.31 o 
  -9   2   2       80.25       86.75      9.87 o 
  -8   2   2      302.52      278.20     19.82 o 
  -7   2   2      292.51      271.17     12.46 o 
  -6   2   2        6.91        8.75      3.92 o 
  -5   2   2     1460.19     1406.42     28.80 o 
  -4   2   2      612.43      517.48     11.66 o 
  -3   2   2     4220.48     4184.84     51.41 o 
  -2   2   2      306.51      341.18      6.19 o 
  -1   2   2       71.67       69.33      3.03 o 
   0   2   2     3030.83     3040.18     87.96 o 
   1   2   2     1774.57     1687.66     32.14 o 
   2   2   2      530.72      445.17      7.50 o 
   3   2   2     5021.70     4704.23     57.33 o 
   4   2   2     2655.34     2719.53     46.81 o 
   5   2   2      266.12      228.81     12.82 o 
   6   2   2      316.90      263.57     25.69 o 
   7   2   2      571.05      541.21     16.29 o 
   8   2   2       20.42       21.13      5.73 o 
   9   2   2      123.20      132.89     18.09 o 
  10   2   2      509.37      483.18     38.20 o 
  11   2   2      187.08      222.78     35.15 o 
  12   2   2      730.80      778.32     51.63 o 
  13   2   2      160.31      155.17     49.76 o 
 -13   3   2      459.37      496.94     38.59 o 
 -12   3   2       17.25       16.30     12.19 o 
 -11   3   2       15.43       17.26      7.44 o 
 -10   3   2      128.39      154.94     21.64 o 
  -9   3   2       89.78       92.00     13.24 o 
  -8   3   2        0.31        5.54      2.88 o 
  -7   3   2     1006.61      904.16     23.05 o 
  -6   3   2        0.13        6.70      3.84 o 
  -5   3   2      351.11      387.76     14.23 o 
  -4   3   2       11.49       16.80      2.73 o 
  -3   3   2      543.11      484.43     12.97 o 
  -2   3   2      470.57      457.92     10.41 o 
  -1   3   2      675.49      639.53     11.19 o 
   0   3   2      471.53      518.35     10.36 o 
   1   3   2      668.73      543.29      9.41 o 
   2   3   2     2381.33     2461.70     19.13 o 
   3   3   2      106.86      113.67      5.78 o 
   4   3   2      100.49      125.19     13.99 o 
   5   3   2     2828.93     2847.28    109.96 o 
   6   3   2      179.35      184.33     28.00 o 
   7   3   2     2586.41      626.19    785.49 o 
   8   3   2     1336.48     1232.50     43.57 o 
   9   3   2      231.94      200.27     28.12 o 
  10   3   2       73.12      122.19     20.30 o 
  11   3   2      377.36      403.35     39.48 o 
  12   3   2      139.45      136.62     39.09 o 
  13   3   2       67.06       90.77     28.64 o 
 -13   4   2        3.58        9.72      8.15 o 
 -12   4   2      115.13      132.88     21.78 o 
 -11   4   2       15.01       29.02      9.69 o 
 -10   4   2     2698.40     3105.20    101.10 o 
  -9   4   2       94.96      141.78     20.75 o 
  -8   4   2      555.39      562.15     35.69 o 
  -7   4   2      348.77      366.69     16.55 o 
  -6   4   2     2778.41     2868.92     60.81 o 
  -5   4   2      992.30     1117.19     24.03 o 
  -4   4   2     4438.29     4296.00     72.15 o 
  -3   4   2       72.18      105.41      6.87 o 
  -2   4   2     2910.87     2971.45     32.46 o 
  -1   4   2      933.60     1029.59     17.74 o 
   0   4   2     2119.37     2017.16     23.58 o 
   1   4   2      788.59      862.83     16.25 o 
   2   4   2     1430.37     1515.45     26.59 o 
   3   4   2     1421.41     1445.61     26.26 o 
   4   4   2      220.43      206.97     19.00 o 
   5   4   2     1259.82     1299.29     42.90 o 
   6   4   2      130.81      133.26     19.73 o 
   7   4   2      298.40      321.17     45.93 o 
   8   4   2      175.02      187.73     25.07 o 
   9   4   2      221.98      229.53     33.92 o 
  10   4   2       30.72       68.42     13.21 o 
  11   4   2       13.26       18.65      9.57 o 
  12   4   2      108.76       97.19     25.01 o 
  13   4   2        3.86       12.20     11.13 o 
 -13   5   2       92.58       64.41     22.11 o 
 -12   5   2       83.81       94.92     20.52 o 
 -11   5   2       34.19       73.38     17.14 o 
 -10   5   2       27.08       56.56     13.67 o 
  -9   5   2      226.58      255.56     30.93 o 
  -8   5   2       12.72       16.62      5.60 o 
  -7   5   2      694.52      624.74     27.35 o 
  -6   5   2       33.31       40.25      5.37 o 
  -5   5   2       29.15       24.95      8.28 o 
  -4   5   2      731.31      695.94     19.12 o 
  -3   5   2       62.15      118.72     13.38 o 
  -2   5   2      236.50      248.96      8.27 o 
  -1   5   2       16.68       18.80      3.41 o 
   0   5   2     3044.63     3163.13     52.23 o 
   1   5   2        8.17       15.20      3.68 o 
   2   5   2      133.48      104.81     13.13 o 
   3   5   2      251.26      289.03     11.70 o 
   4   5   2        2.01        2.64      2.13 o 
   5   5   2       54.94       48.83      9.09 o 
   6   5   2      520.52      592.62     21.72 o 
   7   5   2      209.62      216.80     26.17 o 
   8   5   2     2896.67     3192.24     94.13 o 
   9   5   2      820.68      918.53     45.52 o 
  10   5   2       74.61      102.16     20.28 o 
  11   5   2     1006.45     1035.98     39.80 o 
  12   5   2        4.53       15.99      8.23 o 
  13   5   2      337.54      255.13     68.88 o 
 -12   6   2      219.00      174.05     55.12 o 
 -11   6   2        1.76       17.14      9.25 o 
 -10   6   2       52.39       58.69     16.18 o 
  -9   6   2      180.27      200.82     28.61 o 
  -8   6   2     1620.40     1822.97     59.29 o 
  -7   6   2      646.65      629.86     45.43 o 
  -6   6   2      261.92      233.87     30.55 o 
  -5   6   2        9.55        5.36      5.61 o 
  -4   6   2        8.75       16.65      3.66 o 
  -3   6   2       17.10        8.49      3.66 o 
  -2   6   2     5775.08     5988.86    113.92 o 
  -1   6   2     3875.47     4158.90     51.24 o 
   0   6   2      906.61      947.87     19.00 o 
   1   6   2      984.10     1002.95     20.12 o 
   2   6   2      101.17      125.57     12.51 o 
   3   6   2       80.93      103.15     11.85 o 
   4   6   2      581.16      501.50     15.97 o 
   5   6   2      826.80      850.95     28.26 o 
   6   6   2      133.49      195.82     25.47 o 
   7   6   2      305.80      275.21     35.40 o 
   8   6   2      340.22      390.81     47.93 o 
   9   6   2        2.40       16.99      9.41 o 
  10   6   2       41.14       41.47     11.12 o 
  11   6   2      229.63      187.49     39.99 o 
  12   6   2        1.53       18.26      8.20 o 
 -12   7   2        7.60        7.18     10.02 o 
 -11   7   2      363.79      380.32     76.77 o 
 -10   7   2       14.91       23.70      9.53 o 
  -9   7   2        0.46        5.58      6.79 o 
  -8   7   2       53.04       45.11     12.07 o 
  -7   7   2      435.23      471.02     30.02 o 
  -6   7   2        0.89        2.72      5.27 o 
  -5   7   2      365.09      353.32     28.69 o 
  -4   7   2      240.99      227.76     13.10 o 
  -3   7   2        1.33        7.39      3.79 o 
  -2   7   2      254.40      284.96     14.94 o 
  -1   7   2      153.91      174.17     27.86 o 
   0   7   2      509.65      525.21     19.92 o 
   1   7   2       29.35       24.52      5.28 o 
   2   7   2      224.83      239.60     12.62 o 
   3   7   2     3042.30     3158.94     82.49 o 
   4   7   2        1.83       14.41      5.07 o 
   5   7   2      313.54      454.11     41.28 o 
   6   7   2      666.29      645.59     43.21 o 
   7   7   2       30.08       54.84     11.77 o 
   8   7   2      424.02      457.06     59.70 o 
   9   7   2     2558.92     2820.16    125.24 o 
  10   7   2        0.24       21.48      7.61 o 
  11   7   2       32.31       34.10     12.49 o 
  12   7   2        1.20       15.01      8.40 o 
 -11   8   2       20.15       20.39     10.31 o 
 -10   8   2        9.25       27.46     10.63 o 
  -9   8   2       10.84       14.06      8.41 o 
  -8   8   2      386.04      452.80     34.01 o 
  -7   8   2      276.77      338.42     50.15 o 
  -6   8   2     1838.91     1906.58     61.16 o 
  -5   8   2       54.58       57.03     15.82 o 
  -4   8   2      285.54      252.97     23.05 o 
  -3   8   2      439.95      417.01     24.93 o 
  -2   8   2      417.46      338.16     32.54 o 
  -1   8   2     2450.65     2569.64     65.66 o 
   0   8   2      105.88       98.88     19.53 o 
   1   8   2      390.39      350.42     15.38 o 
   2   8   2      258.56      216.69     22.16 o 
   3   8   2       60.25       37.75      6.00 o 
   4   8   2      567.18      541.75     14.30 o 
   5   8   2      541.92      605.77     26.41 o 
   6   8   2      119.32      148.86     21.81 o 
   7   8   2       18.49       36.89     12.54 o 
   8   8   2      882.63     1017.34     45.40 o 
   9   8   2        1.74       17.59      9.43 o 
  10   8   2      394.27      346.98     69.36 o 
  11   8   2       50.21       61.96     15.68 o 
 -11   9   2       12.60       18.99      6.64 o 
 -10   9   2       43.81       27.34      8.51 o 
  -9   9   2      277.49      265.59     48.42 o 
  -8   9   2       33.25       28.71      7.11 o 
  -7   9   2      644.19      667.07     27.15 o 
  -6   9   2       24.15       30.78      9.40 o 
  -5   9   2      192.36      172.93     20.02 o 
  -4   9   2       60.65       84.73     16.36 o 
  -3   9   2      542.90      594.58     36.60 o 
  -2   9   2      326.62      300.41     21.83 o 
  -1   9   2      722.91      704.05     37.41 o 
   0   9   2      306.83      302.01     18.29 o 
   1   9   2      379.08      334.69     41.02 o 
   2   9   2      195.17      181.53     32.63 o 
   3   9   2      185.76      259.35     30.64 o 
   4   9   2       74.45       92.60     17.24 o 
   5   9   2       18.77       18.13      5.36 o 
   6   9   2       11.41       18.15      6.87 o 
   7   9   2      796.20      969.72     46.66 o 
   8   9   2       29.73       28.40     10.07 o 
   9   9   2        3.52       12.93      7.44 o 
  10   9   2       13.41       23.08     11.62 o 
  11   9   2       81.19       59.76     15.77 o 
 -10  10   2      225.16      184.60     49.73 o 
  -9  10   2        0.94        8.96      5.77 o 
  -8  10   2      116.49       78.35     19.84 o 
  -7  10   2       45.63       43.70      9.81 o 
  -6  10   2      443.77      537.15     36.67 o 
  -5  10   2       24.67       23.93      7.25 o 
  -4  10   2      397.52      301.38     40.38 o 
  -3  10   2        9.83        7.57      5.37 o 
  -2  10   2       22.09       49.56     21.13 o 
  -1  10   2      490.94      501.58     24.96 o 
   0  10   2       80.91       62.04     27.98 o 
   1  10   2       36.66       39.50     11.84 o 
   2  10   2      218.81      209.48     39.45 o 
   3  10   2       26.59       53.17     13.58 o 
   4  10   2     1285.29     1370.48     42.89 o 
   5  10   2       54.29       54.03     12.18 o 
   6  10   2      141.37      115.01     19.62 o 
   7  10   2        2.32       12.16      6.52 o 
   8  10   2      221.95      181.46     42.17 o 
   9  10   2      158.85      132.26     31.72 o 
  10  10   2       77.65       71.77     25.36 o 
  -9  11   2       59.11       86.10     33.31 o 
  -8  11   2       24.80       26.18      8.99 o 
  -7  11   2      154.42      130.71     34.89 o 
  -6  11   2      205.82      223.03     44.84 o 
  -5  11   2        0.48       12.63      6.48 o 
  -4  11   2        0.03        5.57      4.46 o 
  -3  11   2      397.82      394.11     22.19 o 
  -2  11   2        4.81        5.84      5.34 o 
  -1  11   2        8.46       12.92     12.60 o 
   0  11   2       37.11       54.99     22.40 o 
   1  11   2        0.05       -1.61     10.67 o 
   2  11   2        0.49       18.49     11.37 o 
   3  11   2      327.58      302.07     75.92 o 
   4  11   2       31.36       15.58      5.07 o 
   5  11   2      203.70      169.21     32.11 o 
   6  11   2        0.89        7.84      6.10 o 
   7  11   2       21.64       37.52      9.84 o 
   8  11   2        0.18       12.43      8.15 o 
   9  11   2      397.64      442.50     31.10 o 
  -8  12   2      299.33      227.39     93.35 o 
  -7  12   2      106.99       89.83     29.52 o 
  -6  12   2       78.15       68.52     22.39 o 
  -5  12   2       61.00       57.94     19.89 o 
  -4  12   2       15.27       14.99      7.42 o 
  -3  12   2       28.46       36.75     14.95 o 
  -2  12   2        5.00       21.30      9.38 o 
  -1  12   2       37.12       54.71     21.40 o 
   0  12   2      111.81       57.60     29.47 o 
   1  12   2       10.95       17.74     16.68 o 
   2  12   2      248.63      222.88     56.09 o 
   3  12   2       23.23       48.21     22.86 o 
   4  12   2       37.69       28.17     24.03 o 
   5  12   2       12.71       13.43      7.49 o 
   6  12   2       16.49       25.45      9.21 o 
   7  12   2       46.12       35.58     12.47 o 
   8  12   2       58.35       41.09     15.26 o 
  -7  13   2       68.43       55.51     42.89 o 
  -6  13   2        2.93        7.88     12.31 o 
  -5  13   2      205.88      146.52     71.70 o 
  -4  13   2       23.95       18.47     12.88 o 
  -3  13   2       27.09       42.04     14.90 o 
  -2  13   2        2.62       -9.15     11.28 o 
  -1  13   2       30.91       33.51     12.07 o 
   0  13   2      138.50       96.61     44.41 o 
   1  13   2        1.22       12.41     14.59 o 
   2  13   2      106.18      116.81     41.91 o 
   3  13   2      125.48      100.76     48.28 o 
   4  13   2      109.24      107.20     28.54 o 
   5  13   2        0.56       14.11     17.11 o 
   6  13   2       14.45       24.38     14.99 o 
   7  13   2      172.91      105.94     55.22 o 
  -5  14   2       13.31       17.28     34.84 o 
  -4  14   2      172.68      175.02    143.05 o 
  -3  14   2        8.04        7.21      7.45 o 
  -2  14   2       45.13       35.44     20.42 o 
  -1  14   2      144.23      104.41     45.28 o 
   0  14   2      158.69      136.90     58.77 o 
   1  14   2       82.90       69.95     25.58 o 
   2  14   2        7.87        4.38     14.05 o 
   3  14   2        1.94       12.47     12.78 o 
   4  14   2       29.97       26.53     16.66 o 
   5  14   2       59.48       23.34     24.41 o 
  -1  15   2       19.44       17.79     16.63 o 
   0  15   2       77.82       60.49     30.73 o 
   1  15   2        7.90       26.02     14.23 o 
 -13   0   3      407.02      496.46     87.26 o 
 -11   0   3       16.10       19.22      9.51 o 
  -9   0   3       15.79       22.99      8.64 o 
  -7   0   3     1642.34     1520.60     69.63 o 
  -5   0   3     2102.75     2191.14     58.20 o 
  -3   0   3    16910.49    17340.79    255.41 o 
  -1   0   3    23055.43    23960.40    373.04 o 
   1   0   3     1574.29     1457.39     31.56 o 
   3   0   3    14314.83    14167.21    291.53 o 
   5   0   3      273.45      233.16     34.49 o 
   7   0   3     1709.39     1569.40     75.25 o 
   9   0   3     1061.56     1104.93     65.93 o 
  11   0   3        3.54       11.90     17.38 o 
  13   0   3       73.40       49.74     22.07 o 
 -14   1   3       78.19       90.80     24.43 o 
 -13   1   3       73.18       79.71     19.88 o 
 -12   1   3      125.64      137.78     26.86 o 
 -11   1   3      192.82      172.64     14.77 o 
 -10   1   3      159.28      162.27     13.07 o 
  -9   1   3        6.54       15.96      5.95 o 
  -8   1   3     1798.75     1742.31     39.97 o 
  -7   1   3      153.86      159.95     15.54 o 
  -6   1   3      353.39      379.49     20.07 o 
  -5   1   3     1820.91     1761.53     24.15 o 
  -4   1   3     2507.65     2281.39     24.50 o 
  -3   1   3     7650.96     7362.22     99.63 o 
  -2   1   3    10286.74    10548.79    130.12 o 
  -1   1   3      388.81      330.78      5.56 o 
   0   1   3     2908.15     2476.58     33.96 o 
   1   1   3    24816.73    25574.13    287.61 o 
   2   1   3     1601.59     1558.82     26.10 o 
   3   1   3     3812.92     3797.08     36.25 o 
   4   1   3     1271.60     1242.58     25.20 o 
   5   1   3       22.04       36.35      5.17 o 
   6   1   3     3756.06     3758.77     66.80 o 
   7   1   3      286.44      316.39     36.50 o 
   8   1   3      212.96      242.32     19.07 o 
   9   1   3      302.94      266.70     38.73 o 
  10   1   3       38.23       55.31     14.54 o 
  11   1   3      133.36      153.01     25.94 o 
  12   1   3       19.19       23.56      9.38 o 
  13   1   3      232.21      312.73     65.30 o 
 -13   2   3       47.15       53.71     13.29 o 
 -12   2   3      169.28      144.17     27.35 o 
 -11   2   3     1327.80     1324.25     34.75 o 
 -10   2   3      150.13      135.87     10.85 o 
  -9   2   3      305.11      302.01     28.31 o 
  -8   2   3      128.54      148.35     19.86 o 
  -7   2   3       23.41       55.91      8.34 o 
  -6   2   3      515.78      481.12     18.24 o 
  -5   2   3      115.43      112.69      7.83 o 
  -4   2   3       72.07       71.45      5.68 o 
  -3   2   3       79.31       63.28      4.42 o 
  -2   2   3     4931.85     4838.43     37.41 o 
  -1   2   3        5.13        4.56      1.94 o 
   0   2   3     2124.31     2216.93     36.16 o 
   1   2   3     1442.75     1475.13     36.54 o 
   2   2   3       13.76       15.21      2.28 o 
   3   2   3     2291.46     2485.83     34.79 o 
   4   2   3     1105.30     1040.26     17.59 o 
   5   2   3     6027.73     6220.26     89.04 o 
   6   2   3       39.37       51.47      8.03 o 
   7   2   3       75.07       55.59     10.03 o 
   8   2   3       43.98       45.33      7.57 o 
   9   2   3       63.92       66.65     10.88 o 
  10   2   3        1.85        7.74      9.02 o 
  11   2   3      117.14      161.23     25.51 o 
  12   2   3       65.96       58.55     17.92 o 
  13   2   3       98.69       89.58     25.63 o 
 -13   3   3        4.38       12.00      8.36 o 
 -12   3   3      239.54      277.36     46.24 o 
 -11   3   3       30.43       35.16      8.72 o 
 -10   3   3       99.88       91.43     13.71 o 
  -9   3   3      136.99      158.70     14.37 o 
  -8   3   3        0.10       10.82      3.86 o 
  -7   3   3       82.23       76.21     11.17 o 
  -6   3   3      210.01      194.06     15.00 o 
  -5   3   3     1829.95     2086.64     32.61 o 
  -4   3   3      226.90      303.41      6.37 o 
  -3   3   3     3079.70     3224.29     34.12 o 
  -2   3   3     2552.82     2483.24     23.84 o 
  -1   3   3     6388.54     6474.88     98.43 o 
   0   3   3      735.11      826.98     23.05 o 
   1   3   3      414.93      442.68      8.14 o 
   2   3   3     2724.72     2522.89     29.54 o 
   3   3   3     5625.73     5499.20    108.56 o 
   4   3   3      466.67      547.84     14.78 o 
   5   3   3       68.94       56.02      4.35 o 
   6   3   3      570.82      460.45     39.49 o 
   7   3   3      221.05       67.29     75.62 o 
   8   3   3     1013.85     1101.10     39.91 o 
   9   3   3      446.10      351.52     40.58 o 
  10   3   3      157.05      161.42     24.65 o 
  11   3   3        2.95        5.30     11.93 o 
  12   3   3        2.14       17.20      9.45 o 
  13   3   3       55.39       44.72     21.10 o 
 -13   4   3      928.96      845.05     38.23 o 
 -12   4   3      127.08       91.15     19.94 o 
 -11   4   3      471.81      504.50     78.24 o 
 -10   4   3      125.46      102.29     18.84 o 
  -9   4   3     1390.26     1516.15     60.47 o 
  -8   4   3      104.03      102.31     11.45 o 
  -7   4   3        0.18        6.24      4.13 o 
  -6   4   3      724.23      671.31     17.81 o 
  -5   4   3      532.66      548.44     16.82 o 
  -4   4   3        2.61        9.76      3.77 o 
  -3   4   3      806.43      668.11     13.29 o 
  -2   4   3      700.45      606.82     14.84 o 
  -1   4   3     1556.19     1556.44     19.86 o 
   0   4   3      632.43      749.78     22.07 o 
   1   4   3      498.21      500.46      8.24 o 
   2   4   3      569.87      619.29     10.30 o 
   3   4   3      815.78      908.91     16.63 o 
   4   4   3     1359.61     1396.94     54.78 o 
   5   4   3     1006.79      849.26     29.86 o 
   6   4   3      144.34      181.79     21.96 o 
   7   4   3      628.90      665.06     29.78 o 
   8   4   3        2.13       19.20      7.31 o 
   9   4   3      137.88      148.58     25.78 o 
  10   4   3      321.31      338.76     51.24 o 
  11   4   3      162.88      184.97     35.31 o 
  12   4   3       17.93       20.21     11.63 o 
  13   4   3       10.95       23.42     13.19 o 
 -13   5   3      153.77      115.74     28.65 o 
 -12   5   3        0.15       12.21      8.22 o 
 -11   5   3        1.14       17.22     10.98 o 
 -10   5   3      192.75      202.87     36.45 o 
  -9   5   3        5.93       16.66      6.09 o 
  -8   5   3        1.66       14.94      6.27 o 
  -7   5   3      126.73      136.55      9.72 o 
  -6   5   3       70.38       53.21      7.32 o 
  -5   5   3      946.99      975.44     23.79 o 
  -4   5   3      225.18      220.96     10.92 o 
  -3   5   3      233.34      216.08     10.67 o 
  -2   5   3     1009.77     1065.56     16.91 o 
  -1   5   3     1084.68     1003.21     20.01 o 
   0   5   3      784.04      773.62     14.69 o 
   1   5   3      366.31      435.86      9.24 o 
   2   5   3      202.69      178.96     18.66 o 
   3   5   3       60.33       21.73      5.53 o 
   4   5   3     1141.15     1198.20     25.75 o 
   5   5   3      324.73      345.36     41.19 o 
   6   5   3      749.52      719.49     27.58 o 
   7   5   3       98.92      136.14     23.09 o 
   8   5   3     2290.15     2209.38     69.14 o 
   9   5   3      401.90      472.19     59.17 o 
  10   5   3      151.14      184.74     32.03 o 
  11   5   3        3.29       17.84     11.83 o 
  12   5   3      696.83      721.86     68.57 o 
 -12   6   3      294.52      201.03     49.88 o 
 -11   6   3      634.55      798.67     58.97 o 
 -10   6   3      511.37      475.04     64.73 o 
  -9   6   3      159.76      162.76     27.91 o 
  -8   6   3      136.62      124.96     18.98 o 
  -7   6   3      418.50      521.98     52.04 o 
  -6   6   3       10.73       15.61      4.26 o 
  -5   6   3      256.75      249.55     16.48 o 
  -4   6   3     1458.00     1482.83     43.60 o 
  -3   6   3       25.49       29.37      6.57 o 
  -2   6   3      496.59      459.34     15.72 o 
  -1   6   3       33.93       42.25      4.79 o 
   0   6   3        4.09        9.83      3.37 o 
   1   6   3       49.32       66.60      9.18 o 
   2   6   3      629.48      716.99     22.18 o 
   3   6   3      883.76      866.16     24.77 o 
   4   6   3        0.47        6.42      3.61 o 
   5   6   3       12.96       26.20      6.27 o 
   6   6   3      195.79      212.71     28.43 o 
   7   6   3      130.51      169.89     23.07 o 
   8   6   3        1.13       24.12      9.21 o 
   9   6   3       14.44       23.82     11.49 o 
  10   6   3      443.25      444.26     67.23 o 
  11   6   3       70.93       37.44     13.78 o 
  12   6   3       27.77       26.96      8.92 o 
 -12   7   3       20.22       23.75     11.42 o 
 -11   7   3       10.99       20.97      9.75 o 
 -10   7   3       19.91       29.77     10.10 o 
  -9   7   3      141.76      165.51     28.05 o 
  -8   7   3       25.73       35.07     10.10 o 
  -7   7   3        9.92       10.81      6.01 o 
  -6   7   3      128.05      107.43     10.81 o 
  -5   7   3      878.95      800.95     27.08 o 
  -4   7   3      187.70      194.24     14.25 o 
  -3   7   3      219.74      238.73     16.05 o 
  -2   7   3     1491.53     1493.53     28.23 o 
  -1   7   3      242.05      270.62     18.49 o 
   0   7   3      278.63      235.02     10.97 o 
   1   7   3       35.80       35.22      7.03 o 
   2   7   3      327.29      348.60     18.11 o 
   3   7   3      646.53      731.57     29.83 o 
   4   7   3     1365.60     1194.37     31.85 o 
   5   7   3      274.82      231.43     22.62 o 
   6   7   3     2628.74     3036.06     89.19 o 
   7   7   3      257.77      328.56     44.80 o 
   8   7   3        0.07       10.09      7.56 o 
   9   7   3       69.33       50.62     12.68 o 
  10   7   3       50.90       54.88     14.71 o 
  11   7   3        6.21       12.14      8.69 o 
  12   7   3       23.18       16.76      7.46 o 
 -11   8   3       15.11       20.18      8.75 o 
 -10   8   3      197.03      213.17     41.87 o 
  -9   8   3       14.84       20.14      6.36 o 
  -8   8   3       22.67       19.54      6.75 o 
  -7   8   3      236.34      232.00     34.30 o 
  -6   8   3      285.91      360.99     39.13 o 
  -5   8   3      915.39      755.25     35.53 o 
  -4   8   3     1216.74     1261.15     34.83 o 
  -3   8   3      424.26      412.99     13.72 o 
  -2   8   3      121.22      147.80     10.75 o 
  -1   8   3      219.48      226.67     17.50 o 
   0   8   3      377.55      407.29     16.86 o 
   1   8   3      816.70      770.85     25.50 o 
   2   8   3        9.58       14.80      4.37 o 
   3   8   3      741.51      778.48     24.46 o 
   4   8   3      416.30      376.80     21.69 o 
   5   8   3        8.49       11.20      5.77 o 
   6   8   3        7.05       12.45      8.10 o 
   7   8   3      808.81      844.00     40.03 o 
   8   8   3        0.16        6.90      8.05 o 
   9   8   3      412.35      430.00     63.44 o 
  10   8   3      109.13       96.11     21.60 o 
  11   8   3       39.07       39.13     13.69 o 
 -11   9   3       18.97       27.67     12.69 o 
 -10   9   3      185.96      156.74     39.13 o 
  -9   9   3       15.62       28.36      9.03 o 
  -8   9   3      238.17      188.33     43.54 o 
  -7   9   3       50.99       51.65     16.01 o 
  -6   9   3       79.56       81.62     14.68 o 
  -5   9   3      614.60      635.85     32.00 o 
  -4   9   3     2257.81     2231.51     69.01 o 
  -3   9   3     1543.60     1565.16     46.33 o 
  -2   9   3       11.51       17.00      5.24 o 
  -1   9   3       78.06       69.55     14.55 o 
   0   9   3       12.39       19.48      7.44 o 
   1   9   3      372.86      352.13     16.64 o 
   2   9   3       73.27       91.51     20.42 o 
   3   9   3       13.97        9.64      4.37 o 
   4   9   3      538.61      533.79     23.61 o 
   5   9   3      823.56      940.15     41.34 o 
   6   9   3        0.06        6.69      7.63 o 
   7   9   3      228.02      251.53     36.36 o 
   8   9   3      308.04      330.43     55.84 o 
   9   9   3       16.86        9.17      7.98 o 
  10   9   3       61.16       49.59     16.46 o 
  11   9   3        0.15       -9.66     28.69 o 
 -10  10   3       94.59       80.77     24.77 o 
  -9  10   3       29.51       27.19      8.78 o 
  -8  10   3       91.13       83.43     19.31 o 
  -7  10   3      254.38      263.69     25.18 o 
  -6  10   3       10.35       10.28      4.13 o 
  -5  10   3      272.85      206.10     33.26 o 
  -4  10   3        0.72       11.57      5.74 o 
  -3  10   3      412.96      399.40     16.07 o 
  -2  10   3       91.18       59.81     16.50 o 
  -1  10   3      431.20      518.43     88.99 o 
   0  10   3       54.38       46.73     15.68 o 
   1  10   3      955.38      813.11     54.91 o 
   2  10   3        8.39       10.92     10.44 o 
   3  10   3      215.35      215.67     30.39 o 
   4  10   3       86.79       72.14     13.90 o 
   5  10   3     1166.18     1208.55     37.55 o 
   6  10   3      232.62      219.48     36.72 o 
   7  10   3      526.81      622.52     34.16 o 
   8  10   3      205.11      191.23     43.55 o 
   9  10   3       10.74       10.52     10.21 o 
  10  10   3       57.74       62.22     14.46 o 
  -9  11   3       20.57       34.48     23.82 o 
  -8  11   3       31.10       11.84     25.27 o 
  -7  11   3      199.75      207.19     51.43 o 
  -6  11   3      779.84      816.33     34.63 o 
  -5  11   3      111.35      140.12     29.57 o 
  -4  11   3       14.35       23.81     10.65 o 
  -3  11   3      386.80      415.22     51.66 o 
  -2  11   3       22.31       47.83     14.97 o 
  -1  11   3       61.95       76.50     22.95 o 
   0  11   3      432.38      384.91    114.81 o 
   1  11   3       64.20      112.12     40.69 o 
   2  11   3        5.48        7.22      9.35 o 
   3  11   3      173.76      172.22     40.83 o 
   4  11   3      106.66      103.03     21.88 o 
   5  11   3      189.31      174.66     40.85 o 
   6  11   3      156.93      146.16     34.63 o 
   7  11   3       16.42       30.00      7.68 o 
   8  11   3       60.12       64.21     20.27 o 
   9  11   3      169.80      139.10     44.59 o 
  -8  12   3       45.59       31.22     24.40 o 
  -7  12   3       97.97      123.41     42.96 o 
  -6  12   3       53.10       40.69     12.91 o 
  -5  12   3        6.81       16.73      8.45 o 
  -4  12   3        6.69       19.34     11.34 o 
  -3  12   3      172.51      180.80     51.47 o 
  -2  12   3      109.52      169.57     39.79 o 
  -1  12   3      124.35       94.33     33.85 o 
   0  12   3       47.75       44.60     22.17 o 
   1  12   3       78.69       73.80     19.36 o 
   2  12   3       38.58       58.07     24.59 o 
   3  12   3       64.39       65.59     13.15 o 
   4  12   3       47.17       66.80     19.58 o 
   5  12   3       64.05       76.41     18.40 o 
   6  12   3        4.90        6.86      9.42 o 
   7  12   3        0.11        5.34     10.99 o 
   8  12   3        3.79       11.86     13.43 o 
  -7  13   3        1.24       -0.42     22.09 o 
  -6  13   3       43.79       45.78     23.80 o 
  -5  13   3      193.95      123.87     99.01 o 
  -4  13   3       29.00       23.20     13.30 o 
  -3  13   3       15.42       25.07      8.84 o 
  -2  13   3      107.60       98.31     46.62 o 
  -1  13   3      110.30       71.70     20.94 o 
   0  13   3        3.01       19.96     15.58 o 
   1  13   3      187.36      214.93     57.82 o 
   2  13   3       90.84       73.25     20.08 o 
   3  13   3        1.60       13.31     14.01 o 
   4  13   3      160.69      138.92     41.34 o 
   5  13   3      396.55      393.80     37.69 o 
   6  13   3      283.34      336.41     39.42 o 
  -5  14   3        1.56       -3.51     37.38 o 
  -4  14   3      139.22       96.66     77.02 o 
  -3  14   3       21.56       26.66     25.83 o 
  -2  14   3       82.59       48.05     22.90 o 
  -1  14   3       28.64       21.68     10.22 o 
   0  14   3       19.39       32.41     13.92 o 
   1  14   3      104.90      124.13     50.45 o 
   2  14   3       18.65       12.50     10.55 o 
   3  14   3       53.36       69.94     36.65 o 
   4  14   3       71.40       77.44     25.74 o 
   0  15   3       30.60       29.25     26.10 o 
 -14   0   4      309.11      231.77    127.53 o 
 -12   0   4        3.18       19.70      8.51 o 
 -10   0   4     1562.47     1572.78     91.77 o 
  -8   0   4     1059.48      974.49     39.35 o 
  -6   0   4     1535.77     1609.63     60.54 o 
  -4   0   4     1027.60     1121.01     27.26 o 
  -2   0   4    16299.39    16055.94    178.82 o 
   0   0   4     2320.32     2300.16     40.21 o 
   2   0   4    20489.47    20846.55    220.70 o 
   4   0   4     1493.99     1263.14     27.98 o 
   6   0   4      108.41       83.35     13.13 o 
   8   0   4      422.03      344.19     58.54 o 
  10   0   4     2148.37     2108.21     84.07 o 
  12   0   4      268.23      328.95    118.35 o 
 -14   1   4       96.57       81.30     36.62 o 
 -13   1   4       66.23       61.82     23.50 o 
 -12   1   4        3.47       13.62      5.55 o 
 -11   1   4       67.62       70.67     12.74 o 
 -10   1   4       20.62       30.73      8.20 o 
  -9   1   4      337.65      366.20     15.88 o 
  -8   1   4       96.76      121.14     17.66 o 
  -7   1   4      198.87      233.63     15.32 o 
  -6   1   4        1.98        9.57      3.52 o 
  -5   1   4      173.09      111.04      8.36 o 
  -4   1   4     1504.67     1654.68     29.86 o 
  -3   1   4     1359.39     1380.33     16.69 o 
  -2   1   4       47.76       46.61      4.80 o 
  -1   1   4     2348.73     2256.97     36.76 o 
   0   1   4      390.96      414.48      7.63 o 
   1   1   4    22521.54    23497.45    390.17 o 
   2   1   4    22273.32    22807.77    397.20 o 
   3   1   4     4606.59     4367.91     52.75 o 
   4   1   4     2737.67     2914.72     49.86 o 
   5   1   4      243.49      250.34     14.73 o 
   6   1   4      260.24      239.78     16.98 o 
   7   1   4      967.96      829.00     41.74 o 
   8   1   4       32.26       40.86     11.40 o 
   9   1   4       30.73       26.61      8.02 o 
  10   1   4      267.72      269.97     37.76 o 
  11   1   4       10.11       36.65     11.21 o 
  12   1   4       51.01       62.13     14.43 o 
  13   1   4       20.83       15.25     11.67 o 
 -13   2   4        0.04       19.25      7.88 o 
 -12   2   4        5.76       22.75      9.68 o 
 -11   2   4       17.25       21.21      8.29 o 
 -10   2   4      159.98      123.94     17.15 o 
  -9   2   4      284.12      233.58     19.59 o 
  -8   2   4      121.35      132.94     11.90 o 
  -7   2   4       72.68       58.14      7.91 o 
  -6   2   4      651.63      633.96     19.61 o 
  -5   2   4     5464.63     5753.55    144.92 o 
  -4   2   4     1899.43     1801.63     43.27 o 
  -3   2   4     1034.79     1039.62     14.85 o 
  -2   2   4     1264.87     1302.43     14.44 o 
  -1   2   4      250.27      209.66      6.39 o 
   0   2   4     2092.84     2134.72     36.98 o 
   1   2   4     2611.40     2414.31     32.14 o 
   2   2   4     9319.39     8940.01     91.72 o 
   3   2   4     6537.34     6248.51    131.85 o 
   4   2   4        6.77       28.44      4.44 o 
   5   2   4      394.53      435.43     21.94 o 
   6   2   4       27.29       28.59      5.39 o 
   7   2   4       65.88       95.17     12.60 o 
   8   2   4       80.31       70.05     12.51 o 
   9   2   4        1.17        9.21      6.53 o 
  10   2   4        1.42       14.83      6.91 o 
  11   2   4      112.40      105.43     20.73 o 
  12   2   4       11.03       32.69     11.88 o 
  13   2   4        6.64       23.90     14.69 o 
 -13   3   4       12.18       18.20      7.34 o 
 -12   3   4       29.75       34.05      9.37 o 
 -11   3   4        0.08       11.64      7.37 o 
 -10   3   4      208.29      172.45     22.43 o 
  -9   3   4       21.19       14.66      7.12 o 
  -8   3   4        7.12       20.03      6.45 o 
  -7   3   4     2429.88     2560.78     56.47 o 
  -6   3   4       55.38       60.43      9.34 o 
  -5   3   4        1.79        3.49      2.16 o 
  -4   3   4       51.07       76.62      8.63 o 
  -3   3   4       14.77        8.02      2.26 o 
  -2   3   4       71.22       55.30      3.52 o 
  -1   3   4     1289.35     1094.99     18.85 o 
   0   3   4     1314.40     1502.85     30.06 o 
   1   3   4        9.72        4.03      2.31 o 
   2   3   4      629.41      602.00      8.20 o 
   3   3   4     2631.84     2396.58     30.85 o 
   4   3   4        3.34        8.14      2.94 o 
   5   3   4     1644.78     1609.59     44.94 o 
   6   3   4     1001.84      911.50     28.81 o 
   7   3   4      181.50      143.48     15.10 o 
   8   3   4       44.90       49.55      8.30 o 
   9   3   4        4.72       25.28     10.51 o 
  10   3   4       13.68       12.97     10.42 o 
  11   3   4      277.74      289.03     48.01 o 
  12   3   4       62.35       60.84     21.75 o 
  13   3   4      255.66      290.02     72.69 o 
 -13   4   4      186.14      152.83     28.54 o 
 -12   4   4      108.75       66.78     19.32 o 
 -11   4   4       67.58       52.05     12.39 o 
 -10   4   4      131.33      121.51     22.00 o 
  -9   4   4      101.62       79.95     15.76 o 
  -8   4   4       54.21       71.68     13.05 o 
  -7   4   4       84.43       90.44     13.11 o 
  -6   4   4       98.38      117.00     14.63 o 
  -5   4   4     3816.76     4083.02     73.35 o 
  -4   4   4     7148.51     7738.74     83.20 o 
  -3   4   4       59.93       82.96      8.60 o 
  -2   4   4     2536.52     2687.92     30.09 o 
  -1   4   4     1563.77     1528.21     26.14 o 
   0   4   4     1151.42     1133.72     18.83 o 
   1   4   4        3.01        6.51      1.98 o 
   2   4   4     1356.31     1252.11     18.42 o 
   3   4   4     2254.55     2462.25     43.20 o 
   4   4   4      376.51      353.19     18.21 o 
   5   4   4      492.55      537.45     23.18 o 
   6   4   4       59.43       47.10      9.98 o 
   7   4   4      416.84      467.10     31.11 o 
   8   4   4      187.63      216.65     31.70 o 
   9   4   4       14.33       14.96      6.22 o 
  10   4   4      502.67      576.46     82.64 o 
  11   4   4      443.01      498.05     44.33 o 
  12   4   4       91.07       81.80     21.57 o 
  13   4   4        4.57       13.54      8.66 o 
 -13   5   4        1.82       18.58      8.93 o 
 -12   5   4       69.70       48.16     15.56 o 
 -11   5   4       22.70       37.84     13.28 o 
 -10   5   4       43.96       48.84     12.50 o 
  -9   5   4      144.70      130.90     27.91 o 
  -8   5   4      161.59      146.18     12.98 o 
  -7   5   4        1.53       10.67      4.18 o 
  -6   5   4       97.95       95.88      7.84 o 
  -5   5   4      351.39      321.70     16.97 o 
  -4   5   4      240.88      224.31     14.68 o 
  -3   5   4      262.23      243.76     10.45 o 
  -2   5   4      108.61      120.73      8.80 o 
  -1   5   4     5371.49     5677.40     70.08 o 
   0   5   4      641.51      636.08     19.18 o 
   1   5   4     7759.04     8497.58     94.52 o 
   2   5   4     1069.40     1004.55     19.19 o 
   3   5   4     1803.54     1829.77     39.73 o 
   4   5   4       36.01       29.92      5.31 o 
   5   5   4      255.21      235.41     25.78 o 
   6   5   4      128.44      192.46     26.28 o 
   7   5   4       93.62      123.65     21.39 o 
   8   5   4       19.05       37.00     11.12 o 
   9   5   4      362.42      321.69     41.65 o 
  10   5   4       21.57       22.04     10.65 o 
  11   5   4       31.40       22.19     11.02 o 
  12   5   4      349.35      305.74     78.42 o 
 -12   6   4       93.67       68.22     18.71 o 
 -11   6   4        5.82        9.21     13.32 o 
 -10   6   4       50.28       64.69     19.38 o 
  -9   6   4      371.99      408.76     47.97 o 
  -8   6   4      385.69      462.19     62.46 o 
  -7   6   4      239.87      205.11     18.31 o 
  -6   6   4      862.79      861.87     27.30 o 
  -5   6   4       34.13       61.15      9.48 o 
  -4   6   4      492.28      518.75     22.56 o 
  -3   6   4        1.22        7.56      3.01 o 
  -2   6   4      120.28      146.72      7.79 o 
  -1   6   4     1653.72     1651.14     37.13 o 
   0   6   4      112.47       93.38     19.15 o 
   1   6   4      642.63      743.36     21.17 o 
   2   6   4       13.00       26.42      4.72 o 
   3   6   4      403.77      548.53     19.89 o 
   4   6   4      758.65      760.33     20.53 o 
   5   6   4       51.23       37.63      7.42 o 
   6   6   4      376.55      396.55     24.73 o 
   7   6   4        6.56       20.48      9.84 o 
   8   6   4      681.70      703.10     37.03 o 
   9   6   4      139.25      166.32     29.39 o 
  10   6   4        5.70       25.56     10.84 o 
  11   6   4       59.12       52.81     16.21 o 
  12   6   4        2.47       13.03     10.24 o 
 -12   7   4        5.10        7.05      6.94 o 
 -11   7   4        0.02       12.42      6.42 o 
 -10   7   4        4.59       12.35      6.54 o 
  -9   7   4        9.83       16.01      7.19 o 
  -8   7   4       35.54       32.59      9.45 o 
  -7   7   4      544.33      548.12     22.00 o 
  -6   7   4      390.22      357.77     20.14 o 
  -5   7   4     1154.52     1165.33     40.32 o 
  -4   7   4      310.72      305.50     18.56 o 
  -3   7   4      748.23      661.45     12.76 o 
  -2   7   4      222.99      189.02     11.49 o 
  -1   7   4       91.92       89.22      3.92 o 
   0   7   4      169.40      187.61     12.72 o 
   1   7   4      829.16      719.40     24.85 o 
   2   7   4        4.86        5.45      3.01 o 
   3   7   4     1287.71     1477.44     41.62 o 
   4   7   4      714.46      723.81     18.30 o 
   5   7   4      541.26      399.46     44.28 o 
   6   7   4      136.05      137.72     20.67 o 
   7   7   4       48.10       50.86     11.72 o 
   8   7   4      299.36      265.72     37.43 o 
   9   7   4       88.23      106.46     18.33 o 
  10   7   4      159.27      172.01     37.73 o 
  11   7   4      280.05      282.86     71.24 o 
  12   7   4      231.34      241.43     83.65 o 
 -11   8   4        6.06       20.78     14.05 o 
 -10   8   4       29.83       38.39     12.80 o 
  -9   8   4      285.68      336.49     28.61 o 
  -8   8   4        3.98       15.18      5.59 o 
  -7   8   4       62.54       51.27      9.46 o 
  -6   8   4      139.63      191.28     28.87 o 
  -5   8   4        4.52        4.02      4.06 o 
  -4   8   4      866.22      907.77     25.99 o 
  -3   8   4      237.87      242.09     19.63 o 
  -2   8   4      263.43      229.99     10.47 o 
  -1   8   4      240.26      219.72     11.01 o 
   0   8   4     1407.18     1401.82     53.98 o 
   1   8   4       98.40      126.21     18.99 o 
   2   8   4     1561.60     1614.13     34.83 o 
   3   8   4      361.62      389.84     22.25 o 
   4   8   4     1433.48     1424.52     44.75 o 
   5   8   4      201.15      211.21     10.54 o 
   6   8   4      263.16      270.34     39.09 o 
   7   8   4      240.16      254.92     43.78 o 
   8   8   4      178.35      176.23     31.53 o 
   9   8   4        0.32       18.77     10.18 o 
  10   8   4       41.91       52.30     20.87 o 
  11   8   4        0.72       18.99      7.85 o 
 -11   9   4       43.68       29.47     16.99 o 
 -10   9   4       99.38       60.71     33.08 o 
  -9   9   4        0.21       23.23      9.58 o 
  -8   9   4       20.15       18.95     10.26 o 
  -7   9   4       79.34       64.38     14.17 o 
  -6   9   4       20.16       14.58      4.96 o 
  -5   9   4      521.76      517.63     22.55 o 
  -4   9   4       19.05       16.22      5.98 o 
  -3   9   4        7.97       14.09      3.98 o 
  -2   9   4       60.97       49.73      8.78 o 
  -1   9   4      153.88      174.54      5.68 o 
   0   9   4      205.81      195.76     12.44 o 
   1   9   4      735.03      680.61     36.44 o 
   2   9   4        0.27        0.88      3.99 o 
   3   9   4      951.67      911.12     43.53 o 
   4   9   4      111.37       69.40     12.58 o 
   5   9   4     1181.73     1155.45     59.41 o 
   6   9   4      401.26      442.06     65.29 o 
   7   9   4      895.70      894.76     45.15 o 
   8   9   4        3.90       15.56      6.55 o 
   9   9   4      124.99      110.76     23.93 o 
  10   9   4       66.35       55.12     14.98 o 
 -10  10   4       12.04       25.07     36.57 o 
  -9  10   4        3.14       14.39     10.30 o 
  -8  10   4       10.35       16.66      5.88 o 
  -7  10   4       69.74       52.36     18.07 o 
  -6  10   4      668.76      669.24     21.54 o 
  -5  10   4        2.54        3.72      4.95 o 
  -4  10   4      392.45      387.83     27.50 o 
  -3  10   4       47.39       41.52      9.42 o 
  -2  10   4       41.83       31.75      8.77 o 
  -1  10   4       13.38       10.51      5.94 o 
   0  10   4      761.70      773.59     43.78 o 
   1  10   4      184.34      218.29     30.05 o 
   2  10   4        3.92        6.61      5.11 o 
   3  10   4       16.95       28.14      7.29 o 
   4  10   4      703.99      703.64     44.06 o 
   5  10   4      332.44      315.53     53.78 o 
   6  10   4      357.68      349.99     34.06 o 
   7  10   4        9.48       25.57      9.04 o 
   8  10   4       53.05       78.93     23.01 o 
   9  10   4       10.49       20.70      8.40 o 
  10  10   4       31.11       31.67     10.91 o 
  -9  11   4       46.03       43.61     21.11 o 
  -8  11   4       29.32       51.79     36.88 o 
  -7  11   4       22.85       35.83     26.04 o 
  -6  11   4      707.59      668.26     30.60 o 
  -5  11   4       38.46       34.02     13.79 o 
  -4  11   4       95.45       78.76     20.12 o 
  -3  11   4      431.58      472.21     30.31 o 
  -2  11   4      268.10      219.84     46.70 o 
  -1  11   4      288.46      287.37     84.02 o 
   0  11   4       11.19       27.01     11.49 o 
   1  11   4      233.30      244.29     47.40 o 
   2  11   4       20.38       22.13     10.57 o 
   3  11   4      751.87      657.67     24.30 o 
   4  11   4       14.71       17.81      6.38 o 
   5  11   4      151.00      214.48     54.99 o 
   6  11   4       13.31       13.66     10.51 o 
   7  11   4      110.61      103.23     30.62 o 
   8  11   4      191.24      148.41     40.27 o 
   9  11   4        8.22        9.65      9.12 o 
  -8  12   4        0.02        3.63     17.86 o 
  -7  12   4      110.12      109.20     50.84 o 
  -6  12   4      119.87       99.08     31.94 o 
  -5  12   4       29.48       44.65     20.80 o 
  -4  12   4      341.47      402.88     80.44 o 
  -3  12   4        1.55        5.79      9.46 o 
  -2  12   4      255.24      311.20     36.62 o 
  -1  12   4        6.38       16.10      8.77 o 
   0  12   4       17.02       16.28     16.02 o 
   1  12   4      546.67      504.42     84.48 o 
   2  12   4      222.85      167.01     41.49 o 
   3  12   4        0.79        9.54      5.98 o 
   4  12   4       55.32       21.54     12.41 o 
   5  12   4       90.68       96.91     29.04 o 
   6  12   4      485.51      543.81     73.91 o 
   7  12   4        0.57        4.74     12.45 o 
   8  12   4      107.83      148.13    104.33 o 
  -6  13   4        1.23       16.49     21.35 o 
  -5  13   4       65.88       57.20     69.81 o 
  -4  13   4      178.55      197.94    109.83 o 
  -3  13   4       63.22       52.10     22.02 o 
  -2  13   4       27.06       35.67     45.97 o 
  -1  13   4       39.31       31.05     18.46 o 
   0  13   4       87.90       78.38     30.22 o 
   1  13   4      320.09      340.89     46.91 o 
   2  13   4       24.81       21.46      7.31 o 
   3  13   4      201.55      191.08     67.73 o 
   4  13   4        8.58       28.81     15.34 o 
   5  13   4        4.30        6.66      6.42 o 
   6  13   4       39.17       28.16     12.35 o 
  -4  14   4       21.85       51.38     51.84 o 
  -3  14   4       49.31       56.32     40.10 o 
  -2  14   4      271.12      232.26    126.74 o 
  -1  14   4       67.52       32.94     62.10 o 
   0  14   4      175.75      142.20     43.37 o 
   1  14   4        7.55        8.31      8.02 o 
   2  14   4      295.08      229.18     92.65 o 
   3  14   4      117.51      105.09     48.55 o 
   4  14   4      148.15      101.22     36.80 o 
 -13   0   5       91.06       69.33     30.68 o 
 -11   0   5      646.19      564.11     37.32 o 
  -9   0   5       69.04       70.58     18.81 o 
  -7   0   5      100.26      113.25     21.00 o 
  -5   0   5     1717.68     1791.96     40.76 o 
  -3   0   5     2255.87     2393.74     32.74 o 
  -1   0   5     7245.20     7217.82    152.43 o 
   1   0   5    12985.48    13056.23    391.86 o 
   3   0   5    11088.30    11796.62    307.52 o 
   5   0   5        1.76       16.97      6.73 o 
   7   0   5      181.00      215.22     25.43 o 
   9   0   5       89.36      108.28     25.77 o 
  11   0   5        2.78       11.61     12.57 o 
  13   0   5      106.45       94.95     33.62 o 
 -13   1   5        3.15       16.20      8.07 o 
 -12   1   5       47.54       46.78     13.27 o 
 -11   1   5        6.69       10.86      5.37 o 
 -10   1   5        1.21        8.80      5.98 o 
  -9   1   5      898.15      901.46     27.59 o 
  -8   1   5      362.62      339.79     20.46 o 
  -7   1   5      121.66      102.68     10.07 o 
  -6   1   5      756.85      818.90     26.32 o 
  -5   1   5     1340.18     1591.88     32.41 o 
  -4   1   5     3173.43     3148.43     31.82 o 
  -3   1   5     3251.44     3132.35     39.12 o 
  -2   1   5    20350.18    21127.46    241.31 o 
  -1   1   5     3912.30     3657.23     45.49 o 
   0   1   5     1796.12     1823.24     37.58 o 
   1   1   5     2632.62     2593.64     30.20 o 
   2   1   5     3268.14     3328.96     30.64 o 
   3   1   5      780.54      778.68     16.95 o 
   4   1   5     4981.85     5291.87     63.77 o 
   5   1   5     1039.07      998.86     23.67 o 
   6   1   5       25.45       40.11      6.59 o 
   7   1   5      458.23      445.80     20.76 o 
   8   1   5        3.90       12.83      4.71 o 
   9   1   5      311.01      340.21     51.49 o 
  10   1   5       13.82       15.57      8.81 o 
  11   1   5       40.31       45.24     12.46 o 
  12   1   5       67.66       59.96     14.81 o 
  13   1   5      293.61      280.40     37.40 o 
 -13   2   5        4.66       11.42      9.23 o 
 -12   2   5       40.81       31.42     11.96 o 
 -11   2   5      303.70      295.87     18.65 o 
 -10   2   5       48.52       71.10     11.67 o 
  -9   2   5        6.46       26.32      6.51 o 
  -8   2   5        1.78        4.93      4.40 o 
  -7   2   5      432.82      425.58     19.23 o 
  -6   2   5      236.40      222.50     13.50 o 
  -5   2   5      493.85      457.46     13.30 o 
  -4   2   5     1530.55     1474.17     34.70 o 
  -3   2   5     1481.84     1409.53     17.22 o 
  -2   2   5     3529.76     3376.70     55.35 o 
  -1   2   5     4459.00     4261.52     65.16 o 
   0   2   5      134.10      134.50      5.93 o 
   1   2   5        0.23        6.42      2.77 o 
   2   2   5      968.96     1096.99     30.86 o 
   3   2   5     4362.14     4770.14     59.91 o 
   4   2   5      874.55      943.62     27.58 o 
   5   2   5     3376.33     3754.81     92.83 o 
   6   2   5        9.98       11.53      3.51 o 
   7   2   5       23.02       24.23      5.24 o 
   8   2   5       99.14       79.41     11.33 o 
   9   2   5       66.97       68.38     15.28 o 
  10   2   5       31.18       26.91     12.65 o 
  11   2   5      212.98      202.41     32.43 o 
  12   2   5        5.64       20.74     14.73 o 
  13   2   5        0.53       10.40      9.35 o 
 -13   3   5       17.95       21.62     11.50 o 
 -12   3   5      178.19      137.42     29.28 o 
 -11   3   5       67.26       74.43     15.39 o 
 -10   3   5       61.06       71.94     12.50 o 
  -9   3   5      235.42      194.54     13.60 o 
  -8   3   5       88.99       93.78     12.74 o 
  -7   3   5      356.44      301.04     17.68 o 
  -6   3   5      111.15       99.79      7.76 o 
  -5   3   5      634.41      627.16     16.58 o 
  -4   3   5      116.10      135.40      6.68 o 
  -3   3   5     2678.43     2956.06     34.95 o 
  -2   3   5      412.89      432.52      8.37 o 
  -1   3   5      909.73      810.32     15.63 o 
   0   3   5     2092.70     1845.57     27.26 o 
   1   3   5        2.25        4.37      2.00 o 
   2   3   5       68.36       49.50     14.13 o 
   3   3   5     1234.35     1186.42     51.68 o 
   4   3   5      154.31      155.43      8.35 o 
   5   3   5      611.97      507.19     16.81 o 
   6   3   5     1974.68     1949.44     65.08 o 
   7   3   5       65.68       60.42      8.60 o 
   8   3   5     1273.41     1232.86     66.70 o 
   9   3   5      599.73      603.42     32.07 o 
  10   3   5      190.96      234.95     37.14 o 
  11   3   5       22.77       37.08     10.43 o 
  12   3   5        1.01        8.80      9.96 o 
  13   3   5        2.55       22.15     12.46 o 
 -13   4   5        6.49       24.69      9.13 o 
 -12   4   5        2.14       10.62      6.55 o 
 -11   4   5      220.59      244.74     36.81 o 
 -10   4   5      751.54      800.87     49.98 o 
  -9   4   5      907.38      955.59     27.59 o 
  -8   4   5       68.54       54.69      8.87 o 
  -7   4   5     2674.51     2992.40     66.09 o 
  -6   4   5      620.95      663.40     27.07 o 
  -5   4   5      100.35      102.69     12.15 o 
  -4   4   5        2.76        4.28      2.34 o 
  -3   4   5     7339.79     7586.28    113.20 o 
  -2   4   5     1704.82     1790.75     20.57 o 
  -1   4   5     1996.39     1944.44     25.74 o 
   0   4   5     1252.35     1266.01     20.42 o 
   1   4   5       22.71       21.63      4.32 o 
   2   4   5      297.75      320.11     13.97 o 
   3   4   5     4409.03     4477.44     50.82 o 
   4   4   5     1083.86     1197.60     25.61 o 
   5   4   5       46.80       72.39      9.65 o 
   6   4   5      266.67      274.92     17.51 o 
   7   4   5     1050.99      975.89     50.61 o 
   8   4   5      817.54      882.12     38.03 o 
   9   4   5      426.60      458.23     63.87 o 
  10   4   5       58.92       63.20     16.06 o 
  11   4   5        8.25       23.72      8.06 o 
  12   4   5       61.82       50.40     14.89 o 
 -13   5   5       33.64       51.83     16.99 o 
 -12   5   5      215.94      187.22     40.98 o 
 -11   5   5       97.10      112.47     16.77 o 
 -10   5   5      184.44      215.22     27.53 o 
  -9   5   5      293.80      324.20     42.63 o 
  -8   5   5      112.34      149.97     22.80 o 
  -7   5   5       70.06       86.76     14.11 o 
  -6   5   5      612.83      551.29     22.33 o 
  -5   5   5      500.24      591.98     12.67 o 
  -4   5   5     1213.14     1149.42     23.23 o 
  -3   5   5       52.29       41.89      5.81 o 
  -2   5   5     4325.98     4224.10     48.76 o 
  -1   5   5      513.30      431.05     23.88 o 
   0   5   5     3788.42     3941.05     94.22 o 
   1   5   5      140.42      106.86      9.64 o 
   2   5   5      159.10      195.04     11.10 o 
   3   5   5       31.30       61.06      8.05 o 
   4   5   5       72.31       72.72      9.93 o 
   5   5   5       52.21       36.64      7.75 o 
   6   5   5       13.01       18.22      5.71 o 
   7   5   5       20.69       38.83      7.28 o 
   8   5   5      147.88      122.21     18.37 o 
   9   5   5      339.54      387.90     47.05 o 
  10   5   5        0.81        8.62      8.86 o 
  11   5   5       33.68       64.16     18.56 o 
  12   5   5      104.32      116.72     29.89 o 
 -12   6   5       41.51       41.05     10.18 o 
 -11   6   5       57.21       65.46     18.94 o 
 -10   6   5       88.62       86.10     19.25 o 
  -9   6   5      152.83      152.83     25.97 o 
  -8   6   5      487.11      515.36     19.28 o 
  -7   6   5      184.87      188.58     14.78 o 
  -6   6   5      299.14      280.96     12.42 o 
  -5   6   5      830.86      892.14     20.17 o 
  -4   6   5        3.86        6.56      2.46 o 
  -3   6   5        1.34        5.96      2.83 o 
  -2   6   5       44.02       39.23      6.03 o 
  -1   6   5      972.63      819.90     28.17 o 
   0   6   5      527.57      451.43     19.16 o 
   1   6   5     1116.19     1049.04     27.14 o 
   2   6   5      995.99     1008.51     22.67 o 
   3   6   5      439.17      436.26     10.65 o 
   4   6   5     2052.38     2064.45     42.64 o 
   5   6   5     1029.57      989.56     27.81 o 
   6   6   5      827.39      929.72     43.99 o 
   7   6   5      528.55      566.44     36.68 o 
   8   6   5      660.20      644.74     35.11 o 
   9   6   5       89.77      128.50     22.00 o 
  10   6   5      209.36      230.17     40.44 o 
  11   6   5        0.29       12.45      8.46 o 
  12   6   5       14.61       18.76     11.53 o 
 -12   7   5       45.57       29.93     11.31 o 
 -11   7   5       14.38       18.77      6.50 o 
 -10   7   5       37.49       30.07     11.68 o 
  -9   7   5        7.83       15.18      5.92 o 
  -8   7   5       95.69      121.66     21.04 o 
  -7   7   5      331.15      320.10     22.07 o 
  -6   7   5      224.59      257.13     21.71 o 
  -5   7   5      899.27      852.46     27.68 o 
  -4   7   5     1122.90     1216.07     26.21 o 
  -3   7   5     1128.74     1174.14     27.32 o 
  -2   7   5      584.45      411.33     25.21 o 
  -1   7   5        0.38        4.74      4.67 o 
   0   7   5       28.20       35.21      7.01 o 
   1   7   5      542.55      436.28     14.27 o 
   2   7   5     1108.12     1049.76     24.47 o 
   3   7   5      231.07      222.24     11.29 o 
   4   7   5      247.62      275.08     22.93 o 
   5   7   5        3.62        5.12      2.56 o 
   6   7   5      278.10      325.55     41.08 o 
   7   7   5       83.88      100.97     17.09 o 
   8   7   5       61.57       57.31     15.24 o 
   9   7   5        6.77       23.71     10.18 o 
  10   7   5      155.44      141.09     36.06 o 
  11   7   5        1.07       14.41      9.90 o 
 -11   8   5       19.53       23.89     11.43 o 
 -10   8   5        2.07       11.12      7.59 o 
  -9   8   5        3.61       22.48      7.87 o 
  -8   8   5      191.12      193.33     38.56 o 
  -7   8   5       60.92      107.53     20.12 o 
  -6   8   5        8.00        8.76      5.44 o 
  -5   8   5      272.12      251.89     17.48 o 
  -4   8   5        6.06        6.51      2.68 o 
  -3   8   5     1214.62     1188.92     33.34 o 
  -2   8   5       36.61       38.86     12.53 o 
  -1   8   5      331.23      292.97     29.89 o 
   0   8   5      423.16      390.58     27.38 o 
   1   8   5     1009.28     1019.75     33.76 o 
   2   8   5       99.61      148.85      8.15 o 
   3   8   5       12.82       17.44      3.95 o 
   4   8   5       22.13       30.13      6.70 o 
   5   8   5       18.69       26.97      5.45 o 
   6   8   5      497.61      476.14     33.13 o 
   7   8   5       81.35       73.55     12.88 o 
   8   8   5       48.21       46.23     11.15 o 
   9   8   5        0.07        7.65     10.16 o 
  10   8   5       27.86       46.84     13.06 o 
  11   8   5      112.22       86.44     38.44 o 
 -11   9   5       27.78       27.80     16.37 o 
 -10   9   5       16.41       20.98      9.22 o 
  -9   9   5       69.24       38.02     19.75 o 
  -8   9   5      269.20      248.72     28.40 o 
  -7   9   5      167.21      172.95     34.62 o 
  -6   9   5      225.38      228.28     16.68 o 
  -5   9   5      519.46      428.02     27.52 o 
  -4   9   5        5.70        9.19      6.34 o 
  -3   9   5      335.28      284.41     16.49 o 
  -2   9   5     3256.62     3686.99    181.90 o 
  -1   9   5       92.63       69.13     16.34 o 
   0   9   5     3437.30     3700.67    102.59 o 
   1   9   5     1438.11     1304.68     66.28 o 
   2   9   5     1169.98     1076.75     32.31 o 
   3   9   5      111.01       85.14     12.92 o 
   4   9   5      878.33      834.67     24.56 o 
   5   9   5       30.14       21.08      5.06 o 
   6   9   5      542.84      540.16     30.82 o 
   7   9   5      389.47      404.53     34.13 o 
   8   9   5       25.87       27.23      7.83 o 
   9   9   5        3.73       11.25      7.61 o 
  10   9   5      135.43      109.76     25.62 o 
 -10  10   5        0.20       12.98     17.71 o 
  -9  10   5      348.98      446.39     62.28 o 
  -8  10   5      111.70      105.52     37.89 o 
  -7  10   5       38.84       35.65     21.32 o 
  -6  10   5       13.12       12.57     10.59 o 
  -5  10   5       36.95       38.77      9.33 o 
  -4  10   5      170.36      205.43     17.14 o 
  -3  10   5        2.37       19.91      8.84 o 
  -2  10   5      242.57      250.53     40.95 o 
  -1  10   5      815.19      772.19     46.17 o 
   0  10   5     1129.91     1159.63     76.57 o 
   1  10   5      148.96      171.31     24.72 o 
   2  10   5      482.08      504.46     25.47 o 
   3  10   5       25.98       52.93     11.75 o 
   4  10   5       16.91       10.92      6.97 o 
   5  10   5      378.76      363.92     28.10 o 
   6  10   5       15.15       24.40      9.50 o 
   7  10   5       74.91       87.11     17.85 o 
   8  10   5       25.19       32.01     13.93 o 
   9  10   5       24.83       22.64      8.19 o 
  -9  11   5        6.58       11.27     26.57 o 
  -8  11   5       34.88       67.58     35.47 o 
  -7  11   5       27.37       85.91     47.82 o 
  -6  11   5      130.46      150.20     61.58 o 
  -5  11   5       25.72       50.07     14.16 o 
  -4  11   5     1782.45     1761.65     43.72 o 
  -3  11   5        0.06       22.97     13.08 o 
  -2  11   5      105.41      117.45     22.01 o 
  -1  11   5      671.15      500.00     31.75 o 
   0  11   5     1027.25      914.34     30.72 o 
   1  11   5       64.87       95.49     20.47 o 
   2  11   5        3.08       12.70      7.28 o 
   3  11   5       85.11       57.64     17.23 o 
   4  11   5       27.28       31.49     16.96 o 
   5  11   5        1.24       18.78     14.38 o 
   6  11   5       13.68       16.00     10.68 o 
   7  11   5        1.87       18.28      8.59 o 
   8  11   5       60.08       59.27     20.37 o 
  -8  12   5       27.60       24.48     30.26 o 
  -7  12   5       98.92      132.62     44.85 o 
  -6  12   5        2.57        7.14     21.80 o 
  -5  12   5        0.90       27.34     22.82 o 
  -4  12   5       40.35       52.81     32.25 o 
  -3  12   5      280.51      284.64     35.00 o 
  -2  12   5       21.61        1.09      8.70 o 
  -1  12   5      291.62      356.27     32.41 o 
   0  12   5      242.61      206.27     41.02 o 
   1  12   5       65.32       80.48     17.58 o 
   2  12   5      115.83      124.45     27.79 o 
   3  12   5      179.23      134.71     37.69 o 
   4  12   5        2.69       10.48     12.00 o 
   5  12   5       11.91       19.08     12.63 o 
   6  12   5       40.73       37.69     15.16 o 
   7  12   5        4.35       16.07      9.99 o 
  -6  13   5      178.65      109.72     63.06 o 
  -5  13   5       24.64       22.87     40.66 o 
  -4  13   5        1.85       30.54     31.14 o 
  -3  13   5        3.95        5.50     24.86 o 
  -2  13   5      158.64      162.45     85.85 o 
  -1  13   5       18.50       14.20      7.49 o 
   0  13   5       60.77       54.00     16.45 o 
   1  13   5       28.29       21.65      9.66 o 
   2  13   5      223.40      203.82     49.56 o 
   3  13   5      221.33      263.01     89.29 o 
   4  13   5       39.88       59.52     20.47 o 
   5  13   5       44.56       38.81     20.81 o 
   6  13   5       25.97       15.72     14.76 o 
  -4  14   5      156.77       86.31     99.98 o 
  -3  14   5      399.92      499.55     62.70 o 
  -2  14   5        2.41        9.89     13.54 o 
  -1  14   5      256.52      253.84     73.74 o 
   0  14   5       18.81       23.38     16.00 o 
   1  14   5      123.26      133.62     50.29 o 
   2  14   5       69.62       63.33     29.92 o 
   3  14   5        0.82        6.88     15.30 o 
   4  14   5      200.06      152.43     94.27 o 
 -12   0   6       34.75       36.47     12.85 o 
 -10   0   6     1137.48     1185.55     47.57 o 
  -8   0   6      841.87      867.92     74.20 o 
  -6   0   6      389.48      364.75     21.94 o 
  -4   0   6      117.33      168.87     13.30 o 
  -2   0   6     1417.12     1522.58     23.29 o 
   0   0   6       22.67       45.06      7.00 o 
   2   0   6    11396.07    10682.05    292.28 o 
   4   0   6        4.25        8.69      5.86 o 
   6   0   6       27.29       18.94      7.34 o 
   8   0   6      319.47      355.32     31.24 o 
  10   0   6      365.84      409.25     81.21 o 
  12   0   6      885.66      807.52     44.94 o 
 -13   1   6       17.29       19.37      9.91 o 
 -12   1   6       21.62       30.10      9.68 o 
 -11   1   6      797.17      785.82     23.24 o 
 -10   1   6       18.98       22.15      6.50 o 
  -9   1   6        1.00        9.58      5.01 o 
  -8   1   6      368.19      380.40     17.11 o 
  -7   1   6     1116.38     1085.08     29.96 o 
  -6   1   6     1366.91     1393.71     31.83 o 
  -5   1   6      980.01     1020.87     25.89 o 
  -4   1   6     3213.98     3371.00     36.22 o 
  -3   1   6     6989.64     6953.64     95.39 o 
  -2   1   6        3.55        4.08      2.70 o 
  -1   1   6      691.39      682.52     10.39 o 
   0   1   6     3102.17     2963.76     34.32 o 
   1   1   6      258.29      223.52     10.31 o 
   2   1   6        0.94        4.09      3.15 o 
   3   1   6      289.82      278.69      9.17 o 
   4   1   6     2680.46     2449.07     87.49 o 
   5   1   6     1130.51     1276.11     31.20 o 
   6   1   6       75.38       69.54     10.23 o 
   7   1   6      221.94      233.72     24.32 o 
   8   1   6      352.30      375.23     24.16 o 
   9   1   6        0.29       10.40      6.53 o 
  10   1   6       12.79       23.42     10.41 o 
  11   1   6      117.96      118.83     26.00 o 
  12   1   6        3.09       16.26     13.38 o 
  13   1   6      202.26      184.63     36.46 o 
 -13   2   6       16.26       20.15      9.85 o 
 -12   2   6      281.49      307.92     26.56 o 
 -11   2   6      213.44      194.89     31.23 o 
 -10   2   6      100.41       89.98     16.00 o 
  -9   2   6       50.49       56.09     11.30 o 
  -8   2   6      276.70      330.73     21.33 o 
  -7   2   6      265.42      286.91     20.16 o 
  -6   2   6       47.75       28.71      4.74 o 
  -5   2   6     1765.21     1761.70     33.40 o 
  -4   2   6       93.03       85.24      6.04 o 
  -3   2   6      699.18      879.38     12.36 o 
  -2   2   6     1980.60     1782.86     32.90 o 
  -1   2   6        5.87        8.08      2.26 o 
   0   2   6      660.59      676.22      8.71 o 
   1   2   6      145.02      105.42     12.09 o 
   2   2   6      535.62      504.91      9.11 o 
   3   2   6        9.45        9.15      2.34 o 
   4   2   6     3584.31     3611.22     68.40 o 
   5   2   6      351.48      342.54     11.97 o 
   6   2   6        0.08        7.10      4.00 o 
   7   2   6        1.04        8.54      3.45 o 
   8   2   6      293.31      280.78     22.30 o 
   9   2   6       57.88       85.70     19.05 o 
  10   2   6      621.61      589.72     43.50 o 
  11   2   6       60.87       57.61     15.20 o 
  12   2   6      201.44      246.42     62.41 o 
  13   2   6       29.96       37.01     17.33 o 
 -13   3   6       24.34       20.34     13.80 o 
 -12   3   6        8.51       16.79      9.41 o 
 -11   3   6       36.79       56.36     14.23 o 
 -10   3   6       86.57       69.14     13.58 o 
  -9   3   6       82.50       96.44     13.11 o 
  -8   3   6       41.24       41.49      7.12 o 
  -7   3   6       63.73       79.25     12.09 o 
  -6   3   6        7.48       12.28      3.25 o 
  -5   3   6      688.11      601.53     15.78 o 
  -4   3   6      237.09      257.24      9.27 o 
  -3   3   6       27.96       75.37      8.42 o 
  -2   3   6       46.75       52.05      7.06 o 
  -1   3   6      311.42      261.26     10.99 o 
   0   3   6     3469.68     3692.80     53.61 o 
   1   3   6       69.61       54.74      6.07 o 
   2   3   6        0.23        4.07      2.55 o 
   3   3   6       55.81       70.36      8.96 o 
   4   3   6       20.48       23.99      3.94 o 
   5   3   6     1905.22     1925.39     39.50 o 
   6   3   6      204.06      162.99     18.42 o 
   7   3   6       94.09       97.26     11.20 o 
   8   3   6      329.84      339.38     37.74 o 
   9   3   6      421.98      441.15     48.42 o 
  10   3   6       23.44       24.30      7.36 o 
  11   3   6      120.76      131.73     29.80 o 
  12   3   6      243.92      210.21     39.60 o 
 -13   4   6      177.74      120.46     31.91 o 
 -12   4   6      501.72      535.44     28.11 o 
 -11   4   6       73.64       64.37     13.30 o 
 -10   4   6      157.86      141.48     25.75 o 
  -9   4   6      479.02      499.79     23.60 o 
  -8   4   6      707.32      726.97     38.72 o 
  -7   4   6        7.89       10.40      3.25 o 
  -6   4   6     2996.10     2970.23     49.45 o 
  -5   4   6      142.64      189.66      9.40 o 
  -4   4   6       29.33       16.34      3.13 o 
  -3   4   6      482.73      514.13     13.25 o 
  -2   4   6       74.17       66.05      7.84 o 
  -1   4   6      274.89      292.70     11.78 o 
   0   4   6     2544.06     2673.15     36.77 o 
   1   4   6       26.45       60.71      8.79 o 
   2   4   6       32.62       26.93      4.42 o 
   3   4   6        1.75       14.79      3.86 o 
   4   4   6       38.61       33.17      5.14 o 
   5   4   6      449.19      448.68     11.96 o 
   6   4   6       49.22       49.60      7.88 o 
   7   4   6     1131.35     1038.40     48.16 o 
   8   4   6       11.04       12.35      7.51 o 
   9   4   6        6.46       11.59      9.22 o 
  10   4   6       66.52       48.01     12.53 o 
  11   4   6       15.36       43.81     14.32 o 
  12   4   6      123.95       95.94     26.65 o 
 -13   5   6       33.51       16.55     11.86 o 
 -12   5   6        8.50        8.55      7.95 o 
 -11   5   6       30.33       19.97      7.69 o 
 -10   5   6        3.83       16.40      7.48 o 
  -9   5   6      778.13      650.11     50.54 o 
  -8   5   6      110.34      136.52     21.02 o 
  -7   5   6      573.44      569.57     22.87 o 
  -6   5   6      144.79      179.52     12.66 o 
  -5   5   6     1890.19     1932.72     35.06 o 
  -4   5   6        7.13       18.30      3.15 o 
  -3   5   6     1174.08     1159.50     31.69 o 
  -2   5   6      392.31      542.41     15.60 o 
  -1   5   6      129.84      154.11      9.46 o 
   0   5   6     1614.55     1738.89     41.56 o 
   1   5   6       71.15       84.58     11.55 o 
   2   5   6      964.62      997.38     24.03 o 
   3   5   6      324.22      418.07     19.83 o 
   4   5   6     1463.27     1564.70     63.63 o 
   5   5   6      246.19      177.81     39.40 o 
   6   5   6     1002.55     1059.40     32.59 o 
   7   5   6      626.04      666.54     25.77 o 
   8   5   6      205.23      240.65     31.83 o 
   9   5   6        0.38       15.34      9.68 o 
  10   5   6       15.31       26.19     12.22 o 
  11   5   6      204.37      210.58     41.01 o 
  12   5   6        0.31        5.51     12.36 o 
 -12   6   6      156.46      138.85     37.05 o 
 -11   6   6       17.48       28.10      7.64 o 
 -10   6   6      438.60      483.80     27.67 o 
  -9   6   6      165.59      136.35     21.16 o 
  -8   6   6        5.22       13.05      4.95 o 
  -7   6   6      514.68      433.15     16.48 o 
  -6   6   6       64.02       60.85      7.87 o 
  -5   6   6        2.00        5.90      2.69 o 
  -4   6   6     1113.13     1106.93     24.11 o 
  -3   6   6       18.34       25.65      4.58 o 
  -2   6   6        0.69        4.70      4.93 o 
  -1   6   6       98.71      107.48     11.42 o 
   0   6   6      756.46      756.76     26.81 o 
   1   6   6      812.16      824.39     24.59 o 
   2   6   6        6.21       10.75      3.27 o 
   3   6   6        5.42        5.69      3.45 o 
   4   6   6      257.25      241.16     16.01 o 
   5   6   6     2373.75     2261.71     64.43 o 
   6   6   6       13.43       28.37      5.89 o 
   7   6   6      136.33      187.25     29.54 o 
   8   6   6       37.22       25.92      6.76 o 
   9   6   6        0.11       12.69      7.86 o 
  10   6   6      655.39      789.00     49.29 o 
  11   6   6      143.76       96.06     35.89 o 
  12   6   6      173.51      149.58     52.88 o 
 -12   7   6        5.90       25.19      9.86 o 
 -11   7   6       47.96       54.26     12.46 o 
 -10   7   6       14.41       11.18      5.63 o 
  -9   7   6        6.34        9.48      7.95 o 
  -8   7   6        9.35        7.39      6.58 o 
  -7   7   6       42.31       72.41     15.16 o 
  -6   7   6       79.11       68.36     13.09 o 
  -5   7   6       70.08       45.15     13.61 o 
  -4   7   6      523.23      491.33     12.77 o 
  -3   7   6        4.71        8.42      3.83 o 
  -2   7   6       65.12       58.80      7.39 o 
  -1   7   6       15.75       10.01      3.83 o 
   0   7   6       62.04       54.18      9.37 o 
   1   7   6        0.26        3.54      4.03 o 
   2   7   6        6.12        8.77      3.97 o 
   3   7   6      177.88      217.44     16.84 o 
   4   7   6      335.50      347.74     22.42 o 
   5   7   6      740.08      740.90     24.65 o 
   6   7   6       26.34       28.34      8.09 o 
   7   7   6      264.36      295.19     39.89 o 
   8   7   6       10.24       21.42      6.66 o 
   9   7   6      177.62      204.87     34.23 o 
  10   7   6       26.04       33.61     14.55 o 
  11   7   6      214.41      133.63     36.39 o 
 -11   8   6       14.91       26.34     12.10 o 
 -10   8   6       16.41       29.44     15.15 o 
  -9   8   6        0.01       12.98      8.86 o 
  -8   8   6      395.11      374.09     20.24 o 
  -7   8   6       21.96       34.94      7.03 o 
  -6   8   6      108.97      106.78     22.11 o 
  -5   8   6      215.30      212.94     27.96 o 
  -4   8   6     1274.58     1267.12     34.01 o 
  -3   8   6       21.49       32.89      6.09 o 
  -2   8   6      611.93      624.95     49.80 o 
  -1   8   6      341.27      338.79     26.46 o 
   0   8   6       31.90       22.98      8.36 o 
   1   8   6        0.63        9.70      6.94 o 
   2   8   6      732.29      706.55     27.63 o 
   3   8   6      745.63      739.01     19.95 o 
   4   8   6       27.35       30.51      7.81 o 
   5   8   6       35.86       32.40      7.81 o 
   6   8   6     1007.18     1214.94     48.81 o 
   7   8   6        0.36        4.85      7.20 o 
   8   8   6        3.78       19.08      7.95 o 
   9   8   6      110.84      125.24     31.85 o 
  10   8   6      218.93      200.54     49.66 o 
  11   8   6        1.59       13.73     12.73 o 
 -10   9   6        4.13       12.51     10.91 o 
  -9   9   6      283.46      304.52     88.67 o 
  -8   9   6      367.24      362.47     43.23 o 
  -7   9   6      175.92      152.16     34.88 o 
  -6   9   6       75.63       74.55     18.80 o 
  -5   9   6     2343.42     2287.29     82.77 o 
  -4   9   6       88.73       71.05     16.36 o 
  -3   9   6       61.46       81.19     17.80 o 
  -2   9   6     1380.30     1296.91     71.38 o 
  -1   9   6     1689.84     1495.36     64.93 o 
   0   9   6       67.59       79.60     16.32 o 
   1   9   6      558.27      611.56     37.84 o 
   2   9   6       28.34       43.46      9.85 o 
   3   9   6      166.00      160.72     25.23 o 
   4   9   6       15.24       27.51      6.69 o 
   5   9   6        0.02       13.72     10.64 o 
   6   9   6      540.60      536.94     37.26 o 
   7   9   6      261.70      223.73     48.17 o 
   8   9   6      187.58      192.30     45.81 o 
   9   9   6       37.78       50.45     13.32 o 
  10   9   6       37.79       58.59     23.68 o 
 -10  10   6        1.39        8.59     11.53 o 
  -9  10   6       17.96       43.43     38.76 o 
  -8  10   6       28.61       43.98     47.85 o 
  -7  10   6        9.30       14.45     16.46 o 
  -6  10   6       17.06        9.06     14.52 o 
  -5  10   6        0.04       10.23     10.03 o 
  -4  10   6       52.38       49.18     19.29 o 
  -3  10   6      109.93       97.11     16.74 o 
  -2  10   6       17.15       30.21      8.26 o 
  -1  10   6       62.85       73.99     16.53 o 
   0  10   6      309.73      337.84     40.26 o 
   1  10   6       42.48       54.59     11.63 o 
   2  10   6      122.55      156.61     23.93 o 
   3  10   6        0.25        1.90      4.99 o 
   4  10   6       80.58       61.37     15.98 o 
   5  10   6       18.72       30.84     12.19 o 
   6  10   6       10.48       17.13     11.34 o 
   7  10   6       97.66      106.38     20.98 o 
   8  10   6      104.95      141.81     39.48 o 
   9  10   6       44.39       24.54     14.89 o 
  -9  11   6       84.49       74.33     31.80 o 
  -8  11   6       43.26       29.73     21.02 o 
  -7  11   6      686.17      636.14     80.26 o 
  -6  11   6      121.24      143.03     65.92 o 
  -5  11   6      283.63      278.31     33.52 o 
  -4  11   6      405.87      374.36     42.76 o 
  -3  11   6      181.04      183.09     15.26 o 
  -2  11   6      239.26      334.92     22.54 o 
  -1  11   6       72.01       71.70     17.96 o 
   0  11   6        1.20       11.58      6.06 o 
   1  11   6        3.45        9.55      8.14 o 
   2  11   6       29.55       56.06     14.41 o 
   3  11   6      107.98       85.89     21.07 o 
   4  11   6        8.81       17.24      9.70 o 
   5  11   6       26.55       17.65     10.14 o 
   6  11   6       15.25       23.80     12.38 o 
   7  11   6       80.07       85.41     25.61 o 
   8  11   6       20.78       12.67      7.89 o 
  -8  12   6       23.24       37.64     24.60 o 
  -7  12   6      304.50      249.41    111.62 o 
  -6  12   6      125.00      113.45     53.88 o 
  -5  12   6        2.61       12.61     17.14 o 
  -4  12   6      117.25      123.13     64.82 o 
  -3  12   6        1.55       12.90     19.35 o 
  -2  12   6      110.66       81.34     24.40 o 
  -1  12   6       37.91       32.05      7.91 o 
   0  12   6      103.89       71.03     21.51 o 
   1  12   6       37.27       26.00      9.77 o 
   2  12   6      189.38      169.02     42.70 o 
   3  12   6      111.51       70.96     20.81 o 
   4  12   6      221.34      222.91     58.06 o 
   5  12   6       12.02       42.60     18.67 o 
   6  12   6       89.15       61.00     26.89 o 
   7  12   6       11.81       16.04      8.83 o 
  -6  13   6      176.65      132.02     54.39 o 
  -5  13   6       70.33       79.28     41.63 o 
  -4  13   6       40.40       73.19     48.37 o 
  -3  13   6       67.24       52.34     24.46 o 
  -2  13   6       15.46       24.59     23.57 o 
  -1  13   6       82.32       95.41     41.02 o 
   0  13   6       97.84       67.38     27.77 o 
   1  13   6       32.17       38.31     16.54 o 
   2  13   6      136.11      113.33     32.22 o 
   3  13   6       19.58       23.53     11.15 o 
   4  13   6      141.31      140.43     40.00 o 
   5  13   6        1.52       18.28      8.94 o 
  -4  14   6      196.19      189.19     62.20 o 
  -3  14   6       62.00       77.79     36.43 o 
  -2  14   6        6.60       -2.16     11.25 o 
  -1  14   6       92.38       65.42     54.75 o 
   0  14   6        4.49       -4.57     17.56 o 
   1  14   6        3.74       10.51      8.22 o 
   2  14   6       12.52       14.18     21.35 o 
   3  14   6       18.31       29.15     19.45 o 
 -13   0   7      212.09      160.96     54.62 o 
 -11   0   7       57.23       60.50     14.92 o 
  -9   0   7      811.58      730.05     43.69 o 
  -7   0   7     1061.71     1086.31     39.00 o 
  -5   0   7       49.29       21.80      4.73 o 
  -3   0   7     5186.52     5138.21    120.16 o 
  -1   0   7      524.06      486.96     11.07 o 
   1   0   7       34.75       55.32      9.71 o 
   3   0   7     6056.10     6134.18    167.57 o 
   5   0   7      459.85      527.14     36.20 o 
   7   0   7     1081.12     1115.36     50.14 o 
   9   0   7      273.34      320.11     64.79 o 
  11   0   7      608.96      644.54     98.12 o 
 -13   1   7       17.88       22.86      7.06 o 
 -12   1   7       58.01       39.56     10.43 o 
 -11   1   7       90.45       74.92     14.84 o 
 -10   1   7     1327.31     1400.21     28.31 o 
  -9   1   7      337.13      325.80     32.08 o 
  -8   1   7      209.59      220.51     18.56 o 
  -7   1   7        0.64        3.05      5.97 o 
  -6   1   7     1043.38      940.11     22.37 o 
  -5   1   7      988.08     1009.41     29.10 o 
  -4   1   7      789.69      801.29     19.42 o 
  -3   1   7       59.39       68.36      6.76 o 
  -2   1   7     1021.05     1088.79     15.99 o 
  -1   1   7     3934.58     4049.10     78.99 o 
   0   1   7     1586.89     1588.67     18.40 o 
   1   1   7      308.69      324.20      7.16 o 
   2   1   7        0.02        9.63      3.50 o 
   3   1   7     2351.22     2502.02     43.23 o 
   4   1   7     2219.03     2167.67     47.43 o 
   5   1   7     2330.04     2158.36     69.83 o 
   6   1   7      199.84      231.65     31.07 o 
   7   1   7      360.68      379.20     19.68 o 
   8   1   7      695.07      656.94     29.31 o 
   9   1   7       22.99       18.72      6.61 o 
  10   1   7       64.10       86.06     16.68 o 
  11   1   7      106.85      139.72     33.59 o 
  12   1   7       40.21       43.67     17.48 o 
 -13   2   7        0.27       19.47      9.29 o 
 -12   2   7       87.19      111.86     25.78 o 
 -11   2   7      286.17      357.61     19.34 o 
 -10   2   7      983.83     1028.64     34.95 o 
  -9   2   7       86.88      104.70     13.44 o 
  -8   2   7      168.30      192.95     15.78 o 
  -7   2   7      298.75      285.53     18.67 o 
  -6   2   7      484.25      461.07     21.67 o 
  -5   2   7       11.49       10.18      2.76 o 
  -4   2   7        8.75       14.66      2.72 o 
  -3   2   7       26.87       33.22      7.71 o 
  -2   2   7      181.12      233.14      8.56 o 
  -1   2   7     1368.88     1476.45     17.55 o 
   0   2   7      927.79      817.11     19.19 o 
   1   2   7      935.57     1016.23     22.33 o 
   2   2   7       66.12       73.89      9.03 o 
   3   2   7     1633.09     1490.47     28.26 o 
   4   2   7      373.79      443.42     17.86 o 
   5   2   7        4.58        7.84      3.54 o 
   6   2   7        3.22        9.87      3.62 o 
   7   2   7     2395.63     2323.65     91.03 o 
   8   2   7      132.06      110.42     17.02 o 
   9   2   7      523.87      501.57     27.75 o 
  10   2   7        7.81       14.54      6.21 o 
  11   2   7       56.04       62.10     15.70 o 
  12   2   7       34.89       36.31     12.23 o 
 -13   3   7        0.08       13.11      9.79 o 
 -12   3   7       28.47       39.37     11.19 o 
 -11   3   7      202.42      161.87     35.20 o 
 -10   3   7      328.34      278.31     29.76 o 
  -9   3   7      214.61      190.36     24.68 o 
  -8   3   7     1168.12     1226.30     57.22 o 
  -7   3   7      109.59      122.68     10.80 o 
  -6   3   7      117.28      103.65     12.92 o 
  -5   3   7      240.02      237.88     11.05 o 
  -4   3   7       44.16       46.79      5.94 o 
  -3   3   7      790.32      899.42     29.31 o 
  -2   3   7     2513.06     2297.05     37.74 o 
  -1   3   7       55.56       70.98      5.16 o 
   0   3   7     5180.53     5418.53     66.86 o 
   1   3   7      202.83      211.67     16.37 o 
   2   3   7      506.39      502.74     15.21 o 
   3   3   7      249.50      252.26     20.61 o 
   4   3   7      208.96      205.31     18.16 o 
   5   3   7     1348.40     1442.20     37.32 o 
   6   3   7      913.98      875.92     40.44 o 
   7   3   7      328.67      290.76     31.88 o 
   8   3   7      265.88      323.55     36.49 o 
   9   3   7       15.28       25.43     10.10 o 
  10   3   7      246.33      266.66     45.28 o 
  11   3   7       20.49       23.02      8.00 o 
  12   3   7       17.71       25.43     11.42 o 
 -13   4   7        0.00        9.35      9.17 o 
 -12   4   7       52.30       46.83     14.90 o 
 -11   4   7      304.12      308.40     29.58 o 
 -10   4   7      122.48      123.47     22.69 o 
  -9   4   7     1143.82     1093.33     38.33 o 
  -8   4   7        4.29       12.40      6.22 o 
  -7   4   7      113.68      132.18     16.11 o 
  -6   4   7        0.58        5.19      2.51 o 
  -5   4   7       32.25       23.32      3.51 o 
  -4   4   7     1476.03     1457.76     33.30 o 
  -3   4   7      459.83      440.58     15.78 o 
  -2   4   7       39.33       57.10      8.38 o 
  -1   4   7      243.73      251.00      9.44 o 
   0   4   7      124.47      108.53     10.72 o 
   1   4   7      737.64      798.14     21.30 o 
   2   4   7       32.02       27.48      3.88 o 
   3   4   7      218.89      178.42     14.71 o 
   4   4   7      295.12      299.98     17.65 o 
   5   4   7       19.37       21.21      4.36 o 
   6   4   7       47.89       56.39      7.66 o 
   7   4   7      322.06      291.40     26.84 o 
   8   4   7        0.14        6.02      5.40 o 
   9   4   7      982.57     1039.02     54.95 o 
  10   4   7      156.75      117.01     24.97 o 
  11   4   7       24.67       20.01     12.08 o 
  12   4   7        0.24        7.40     10.30 o 
 -12   5   7      458.88      473.28     40.41 o 
 -11   5   7        4.44       11.89      6.93 o 
 -10   5   7      118.34      156.44     25.15 o 
  -9   5   7      304.61      287.95     33.59 o 
  -8   5   7     1499.51     1430.52     53.92 o 
  -7   5   7      332.04      340.99     20.33 o 
  -6   5   7     1840.65     1922.50     55.52 o 
  -5   5   7      100.39      120.04     16.39 o 
  -4   5   7      595.97      661.76     18.60 o 
  -3   5   7       64.22       79.62     12.82 o 
  -2   5   7      107.83      148.08     25.87 o 
  -1   5   7      133.45      143.42     28.52 o 
   0   5   7      186.66      203.05      9.61 o 
   1   5   7        0.58        2.42      2.30 o 
   2   5   7     1823.25     1960.44     43.06 o 
   3   5   7        9.07       15.17      4.81 o 
   4   5   7       35.76       46.15      7.24 o 
   5   5   7      500.39      463.08     25.50 o 
   6   5   7        0.13        6.29      2.96 o 
   7   5   7       21.02       20.19      5.94 o 
   8   5   7       63.25       86.85     17.02 o 
   9   5   7      315.69      353.78     51.90 o 
  10   5   7        0.16       16.25     10.38 o 
  11   5   7       94.64       97.18     22.76 o 
  12   5   7        5.29       15.61      8.35 o 
 -12   6   7        2.21       29.52     11.26 o 
 -11   6   7        7.06       15.73     10.70 o 
 -10   6   7        0.83        5.21      5.48 o 
  -9   6   7      251.07      262.37     20.51 o 
  -8   6   7      285.47      208.65     19.43 o 
  -7   6   7        5.93        9.51      3.71 o 
  -6   6   7      892.46      791.92     25.60 o 
  -5   6   7        7.57        5.35      2.79 o 
  -4   6   7      316.51      323.85      9.49 o 
  -3   6   7      269.88      260.99     16.35 o 
  -2   6   7      245.09      245.69      9.31 o 
  -1   6   7      691.12      716.33     26.24 o 
   0   6   7      584.83      630.96     21.56 o 
   1   6   7      969.88      888.10     45.50 o 
   2   6   7       29.50       27.10      5.49 o 
   3   6   7       10.12       15.35      6.66 o 
   4   6   7      699.93      802.23     39.23 o 
   5   6   7      840.42      913.94     40.16 o 
   6   6   7        3.06       11.98      4.40 o 
   7   6   7      335.24      454.69     31.87 o 
   8   6   7        1.60       17.45      7.01 o 
   9   6   7      422.12      374.67     62.45 o 
  10   6   7      117.66       91.34     24.94 o 
  11   6   7      268.71      245.39     53.74 o 
 -12   7   7       72.54       74.21     24.78 o 
 -11   7   7       10.30       18.44      8.78 o 
 -10   7   7      436.62      492.18     70.91 o 
  -9   7   7       10.96       19.60      7.44 o 
  -8   7   7        0.26       12.02      4.65 o 
  -7   7   7        0.07       11.59      3.99 o 
  -6   7   7       16.84       13.26      4.20 o 
  -5   7   7        0.60        6.55      4.17 o 
  -4   7   7       30.60       16.93      5.17 o 
  -3   7   7        7.82        9.06      4.96 o 
  -2   7   7      630.40      673.96     16.46 o 
  -1   7   7        0.29        6.63      3.40 o 
   0   7   7       14.47       11.01      4.03 o 
   1   7   7      380.98      382.43     17.36 o 
   2   7   7       19.10        8.05      4.14 o 
   3   7   7       38.67       47.51     10.25 o 
   4   7   7     1149.78     1201.88     36.17 o 
   5   7   7      315.61      287.23     17.77 o 
   6   7   7      427.52      403.10     25.50 o 
   7   7   7       44.04       50.72     12.57 o 
   8   7   7       42.72       39.94      9.44 o 
   9   7   7        3.66        6.18      7.54 o 
  10   7   7      340.97      346.61     62.50 o 
  11   7   7      110.89       61.01     23.07 o 
 -11   8   7       71.42       39.66     14.83 o 
 -10   8   7       67.01       81.27     24.44 o 
  -9   8   7       40.70       22.32     11.25 o 
  -8   8   7        7.09        8.34      7.77 o 
  -7   8   7      609.81      566.85     33.04 o 
  -6   8   7      304.60      286.70     25.07 o 
  -5   8   7      114.44      111.34     16.82 o 
  -4   8   7        0.21        2.18      2.62 o 
  -3   8   7     1142.42     1091.67     33.86 o 
  -2   8   7      186.04      148.42     20.55 o 
  -1   8   7        0.46        9.55      4.81 o 
   0   8   7      184.65      204.29     27.11 o 
   1   8   7      181.34      180.48     25.80 o 
   2   8   7       59.93       66.59     10.62 o 
   3   8   7        1.32       10.32      3.02 o 
   4   8   7       23.87       31.27     10.00 o 
   5   8   7      130.60      123.01     18.66 o 
   6   8   7        7.23       10.44      9.46 o 
   7   8   7      146.57      173.82     29.72 o 
   8   8   7        3.96       14.76      8.66 o 
   9   8   7      139.47      192.79     33.72 o 
  10   8   7       34.39       36.28     13.15 o 
 -10   9   7      168.14      198.27     49.79 o 
  -9   9   7        4.21       22.94      9.37 o 
  -8   9   7      418.51      460.02     76.27 o 
  -7   9   7        5.50       16.16     10.81 o 
  -6   9   7       13.96       30.98     12.62 o 
  -5   9   7      195.52      207.53     18.87 o 
  -4   9   7      524.22      467.29     28.22 o 
  -3   9   7      103.53      103.52     21.71 o 
  -2   9   7      346.63      386.15     24.70 o 
  -1   9   7      431.32      444.02     36.70 o 
   0   9   7       68.58       80.18     14.21 o 
   1   9   7       10.90       27.27      9.70 o 
   2   9   7      225.32      250.53     33.01 o 
   3   9   7      145.39      157.49     19.94 o 
   4   9   7       43.42       36.37      8.01 o 
   5   9   7        7.38       17.90     13.49 o 
   6   9   7      229.83      262.86     45.05 o 
   7   9   7      680.71      630.59     39.38 o 
   8   9   7      741.42      724.90     35.51 o 
   9   9   7        7.90       12.95     10.11 o 
  10   9   7       54.75       48.70     21.86 o 
  -9  10   7      177.36      129.86     47.00 o 
  -8  10   7       28.72       52.32     14.56 o 
  -7  10   7       79.18       88.75     26.00 o 
  -6  10   7      178.65      172.35     37.87 o 
  -5  10   7       88.30       91.62     18.19 o 
  -4  10   7       13.50       15.37      9.87 o 
  -3  10   7        1.07        7.45      9.24 o 
  -2  10   7      583.67      564.90     41.82 o 
  -1  10   7      421.27      358.78     28.26 o 
   0  10   7       71.41       77.18     11.88 o 
   1  10   7        6.74        7.04      8.09 o 
   2  10   7       18.54       18.41      7.45 o 
   3  10   7      164.22      165.95     30.34 o 
   4  10   7       83.22       94.58     22.06 o 
   5  10   7        0.19       25.98     13.37 o 
   6  10   7       32.19       34.49     17.93 o 
   7  10   7      122.18       93.23     27.26 o 
   8  10   7      102.96       84.41     30.56 o 
   9  10   7      261.06      204.64     75.76 o 
  -8  11   7      187.17      208.20     55.30 o 
  -7  11   7        9.92        4.92     16.97 o 
  -6  11   7       27.94       34.23     20.49 o 
  -5  11   7       43.17       36.05     13.32 o 
  -4  11   7        0.14       20.24     12.80 o 
  -3  11   7       15.48       23.64     13.83 o 
  -2  11   7      130.94      130.35     25.20 o 
  -1  11   7      200.94      246.36     18.96 o 
   0  11   7      327.06      312.66     47.74 o 
   1  11   7       22.74       35.05     12.32 o 
   2  11   7     1451.59     1487.80     71.17 o 
   3  11   7       23.42       42.38     11.50 o 
   4  11   7        1.33       22.25     10.55 o 
   5  11   7       33.46       23.07     13.62 o 
   6  11   7       81.12       79.05     29.22 o 
   7  11   7        9.92       17.72      9.88 o 
   8  11   7        0.88       12.86      7.57 o 
  -7  12   7       24.64       42.94     23.92 o 
  -6  12   7        0.59       24.51     20.21 o 
  -5  12   7       20.71       10.81     15.23 o 
  -4  12   7       70.69      105.51     35.11 o 
  -3  12   7        0.01       15.81     13.14 o 
  -2  12   7       14.73       35.95     16.57 o 
  -1  12   7       49.91       45.64     15.33 o 
   0  12   7      148.35      116.76     22.37 o 
   1  12   7       42.64       59.91     14.41 o 
   2  12   7       25.34       41.21     13.53 o 
   3  12   7      133.64      180.73     48.15 o 
   4  12   7       66.92       50.18     31.11 o 
   5  12   7      434.06      442.29    135.76 o 
   6  12   7        4.25       28.04     22.41 o 
   7  12   7      136.06      127.74     60.94 o 
  -6  13   7      151.06      199.85     82.02 o 
  -5  13   7       16.19       31.91     17.01 o 
  -4  13   7       45.45      100.33     25.48 o 
  -3  13   7       22.34       35.79     27.03 o 
  -2  13   7        0.29        8.89     10.12 o 
  -1  13   7      100.80      102.81     26.71 o 
   0  13   7        9.47       19.98      9.99 o 
   1  13   7        0.25       10.05     10.05 o 
   2  13   7        1.07       18.82     13.03 o 
   3  13   7      121.37      108.18     52.97 o 
   4  13   7        9.81       26.91     22.66 o 
   5  13   7        1.01       15.38     12.13 o 
  -3  14   7        9.04        1.93     10.29 o 
  -2  14   7      257.78      239.42     86.80 o 
  -1  14   7        6.81        7.35     17.74 o 
   0  14   7        0.17       20.01     20.38 o 
   1  14   7        9.43       13.85     13.14 o 
   2  14   7        0.02       -0.69     22.64 o 
 -12   0   8      761.47      807.29     69.03 o 
 -10   0   8       17.09       35.84     13.67 o 
  -8   0   8     1090.53     1149.34     47.85 o 
  -6   0   8     3366.28     3508.79     62.08 o 
  -4   0   8      797.59      999.36     52.15 o 
  -2   0   8      604.35      630.13     21.98 o 
   0   0   8      158.84      158.58     11.88 o 
   2   0   8        0.62       14.92      3.90 o 
   4   0   8      571.71      426.32     31.45 o 
   6   0   8        7.52       12.00      9.86 o 
   8   0   8      600.82      529.94     40.18 o 
  10   0   8        3.81       17.97      9.57 o 
  12   0   8       64.39       62.32     19.23 o 
 -13   1   8        9.52       14.43      8.96 o 
 -12   1   8       10.20       18.98      6.41 o 
 -11   1   8       10.95       25.43      6.12 o 
 -10   1   8      218.16      198.85     26.56 o 
  -9   1   8      168.76      162.08     20.28 o 
  -8   1   8       50.31       51.66      8.46 o 
  -7   1   8       18.72       34.21      6.28 o 
  -6   1   8      151.74      164.27     18.48 o 
  -5   1   8      376.13      375.76     14.00 o 
  -4   1   8     3774.50     3630.67     63.84 o 
  -3   1   8       72.54       60.73      7.24 o 
  -2   1   8     1628.81     1725.87     29.53 o 
  -1   1   8     4800.35     5097.18    119.39 o 
   0   1   8      869.08      961.75     15.76 o 
   1   1   8      326.85      253.23      9.81 o 
   2   1   8     3387.95     3265.84     86.38 o 
   3   1   8      614.85      572.01     24.85 o 
   4   1   8      295.99      394.23     26.12 o 
   5   1   8     1688.35     1500.49     41.84 o 
   6   1   8       10.76       12.57      6.08 o 
   7   1   8      124.79      136.09     18.30 o 
   8   1   8       14.44        9.42      7.18 o 
   9   1   8       98.99       84.86     17.87 o 
  10   1   8        2.95       10.74      7.97 o 
  11   1   8      280.39      189.93     50.27 o 
  12   1   8      137.04      131.30     35.07 o 
 -13   2   8       59.44       50.76     19.41 o 
 -12   2   8        4.63       14.66      6.93 o 
 -11   2   8      141.38      175.53     17.39 o 
 -10   2   8       11.40       11.61      7.12 o 
  -9   2   8       61.11       63.16      9.86 o 
  -8   2   8       47.99       61.71      8.63 o 
  -7   2   8        4.01        9.16      4.07 o 
  -6   2   8        0.01        6.02      3.66 o 
  -5   2   8     3053.25     3158.45     57.30 o 
  -4   2   8        1.65        6.61      2.32 o 
  -3   2   8       94.29      100.15      5.33 o 
  -2   2   8      110.83      112.08      9.38 o 
  -1   2   8       70.35       63.51      7.61 o 
   0   2   8     1205.89     1085.37     32.14 o 
   1   2   8     2402.38     2492.90     38.91 o 
   2   2   8      212.70      182.08     12.97 o 
   3   2   8     1248.65     1309.37     33.12 o 
   4   2   8     4023.39     4313.09     88.25 o 
   5   2   8      118.47      135.79     22.15 o 
   6   2   8      818.72      710.88     25.11 o 
   7   2   8      426.79      409.01     28.26 o 
   8   2   8       66.80       68.03     10.48 o 
   9   2   8      126.22      128.15     26.62 o 
  10   2   8       58.05       73.45     16.40 o 
  11   2   8       51.78       44.87     14.00 o 
  12   2   8       47.42       59.50     16.77 o 
 -13   3   8      464.22      447.34     32.58 o 
 -12   3   8       12.58       20.74      9.01 o 
 -11   3   8      115.43      120.07     28.16 o 
 -10   3   8        0.92        9.24      5.26 o 
  -9   3   8       55.86       73.35     10.68 o 
  -8   3   8       95.01      116.96     18.99 o 
  -7   3   8      391.14      376.93     20.68 o 
  -6   3   8        6.96       10.01      3.66 o 
  -5   3   8      367.66      375.97     16.70 o 
  -4   3   8        0.81        8.72      3.12 o 
  -3   3   8     3054.98     3153.92     65.85 o 
  -2   3   8      685.81      836.02     26.16 o 
  -1   3   8      567.14      542.02     18.18 o 
   0   3   8        8.05        7.25      2.42 o 
   1   3   8     1770.87     1927.71     37.04 o 
   2   3   8      248.17      270.86      8.80 o 
   3   3   8     2533.87     2521.98     53.21 o 
   4   3   8       34.53       31.49      7.49 o 
   5   3   8       65.39       68.71      9.44 o 
   6   3   8      823.47      726.61     34.28 o 
   7   3   8      276.18      303.23     25.74 o 
   8   3   8        6.38        5.65      7.82 o 
   9   3   8      598.31      648.70     44.41 o 
  10   3   8        3.04        7.12      4.78 o 
  11   3   8       33.48       37.54     12.44 o 
  12   3   8       19.35       27.86     13.38 o 
 -13   4   8       13.45       20.17     13.24 o 
 -12   4   8       97.36       89.19     22.78 o 
 -11   4   8       16.29       21.13      6.46 o 
 -10   4   8       12.15       21.84      6.94 o 
  -9   4   8        5.42        9.59      6.50 o 
  -8   4   8      159.94      144.82     19.72 o 
  -7   4   8      296.72      310.48     19.72 o 
  -6   4   8      135.55      131.00     14.30 o 
  -5   4   8      220.32      230.04      9.83 o 
  -4   4   8        0.00        9.77      4.45 o 
  -3   4   8      555.99      651.61     30.28 o 
  -2   4   8      322.01      365.24     18.67 o 
  -1   4   8      550.89      536.49     17.26 o 
   0   4   8     2311.05     2406.34     49.26 o 
   1   4   8       14.42       36.22      5.38 o 
   2   4   8      309.42      320.09     11.02 o 
   3   4   8      777.08      632.38     82.89 o 
   4   4   8      141.90      130.61     15.67 o 
   5   4   8        6.70        8.62      3.77 o 
   6   4   8      817.79      757.00     31.30 o 
   7   4   8      210.14      188.03     22.70 o 
   8   4   8       59.99       54.17     12.14 o 
   9   4   8      895.38      898.71     40.23 o 
  10   4   8      142.11      107.74     21.23 o 
  11   4   8        0.54       19.39     10.72 o 
  12   4   8       85.97       81.31     24.34 o 
 -12   5   8        6.81       17.19     11.97 o 
 -11   5   8      373.11      333.24     33.51 o 
 -10   5   8       48.22       76.57     17.26 o 
  -9   5   8      260.12      256.57     20.53 o 
  -8   5   8      299.22      288.12     19.66 o 
  -7   5   8      104.15      117.25     17.53 o 
  -6   5   8       12.75       13.59      3.93 o 
  -5   5   8      371.17      371.27     15.85 o 
  -4   5   8      655.86      666.51     17.07 o 
  -3   5   8      135.93      138.16     13.66 o 
  -2   5   8      662.33      624.92     21.23 o 
  -1   5   8      321.21      345.71      8.43 o 
   0   5   8      723.75      691.18     20.45 o 
   1   5   8       26.12       22.74      3.95 o 
   2   5   8        8.27        8.39      4.26 o 
   3   5   8      472.65      491.47     21.74 o 
   4   5   8       42.56       53.31      8.30 o 
   5   5   8        4.14       13.36      3.71 o 
   6   5   8       12.34        9.89      3.73 o 
   7   5   8       77.65       77.68     13.22 o 
   8   5   8        6.17       16.30      7.65 o 
   9   5   8       65.87       83.72     15.83 o 
  10   5   8      110.35      124.46     34.58 o 
  11   5   8      152.33      191.87     43.59 o 
 -12   6   8      150.46      138.18     42.48 o 
 -11   6   8       86.21       76.24     21.78 o 
 -10   6   8       61.98      108.74     30.78 o 
  -9   6   8       15.32       13.57      7.01 o 
  -8   6   8       15.39       15.51      5.85 o 
  -7   6   8       19.73       21.79      6.80 o 
  -6   6   8        0.31        4.68      2.68 o 
  -5   6   8       86.13       81.82      6.02 o 
  -4   6   8      312.70      318.63     15.44 o 
  -3   6   8       79.71       75.81     11.40 o 
  -2   6   8     1121.59     1098.93     42.09 o 
  -1   6   8        0.41        2.96      2.62 o 
   0   6   8       49.83       59.27      9.97 o 
   1   6   8       18.19       12.11      3.88 o 
   2   6   8     2025.79     2110.06     50.00 o 
   3   6   8       71.09       93.77     13.76 o 
   4   6   8     1167.76     1163.65     36.95 o 
   5   6   8      598.24      565.29     22.15 o 
   6   6   8     1054.09     1030.17     39.06 o 
   7   6   8      276.42      291.94     36.70 o 
   8   6   8       21.87       43.73     12.51 o 
   9   6   8       24.63       19.39      9.15 o 
  10   6   8       33.70       44.37     14.05 o 
  11   6   8      177.23      112.23     37.11 o 
 -11   7   8        0.35       18.27     14.10 o 
 -10   7   8       31.45       21.98      8.93 o 
  -9   7   8      117.72      137.74     31.46 o 
  -8   7   8      206.66      222.62     41.30 o 
  -7   7   8      250.93      304.55     25.73 o 
  -6   7   8      156.07      143.68     17.77 o 
  -5   7   8       10.38        4.66      3.55 o 
  -4   7   8       69.37       16.25     25.52 o 
  -3   7   8      744.66      111.16    287.69 o 
  -2   7   8      881.15      982.91     39.00 o 
  -1   7   8      679.27      638.76     35.34 o 
   0   7   8        3.34        3.54      6.23 o 
   1   7   8       24.18       37.80      6.75 o 
   2   7   8     1012.80     1004.36     53.98 o 
   3   7   8        0.27        3.89      5.32 o 
   4   7   8     1199.15     1243.33     38.61 o 
   5   7   8      781.05      850.71     26.26 o 
   6   7   8      207.61      185.63     29.46 o 
   7   7   8      177.60      220.38     32.40 o 
   8   7   8       58.64       64.98     13.65 o 
   9   7   8        7.58       23.13      9.89 o 
  10   7   8      256.31      252.58     58.30 o 
  11   7   8       93.15      118.23     63.95 o 
 -11   8   8       55.00       67.11     16.76 o 
 -10   8   8       20.78       19.27      7.15 o 
  -9   8   8       27.97       38.25     14.22 o 
  -8   8   8       21.93       37.67     12.45 o 
  -7   8   8        0.14       15.22      7.53 o 
  -6   8   8       59.51       51.34     14.26 o 
  -5   8   8      275.31      272.94     30.23 o 
  -4   8   8      577.32      474.15     23.11 o 
  -3   8   8      127.47      127.63     10.83 o 
  -2   8   8      165.10      153.43     22.34 o 
  -1   8   8       12.37        9.95      5.14 o 
   0   8   8       14.03       10.69      3.79 o 
   1   8   8      288.32      356.61     48.89 o 
   2   8   8      181.73      181.80     23.04 o 
   3   8   8      101.63       80.30     16.06 o 
   4   8   8      437.21      527.14     38.17 o 
   5   8   8        1.27       10.89      5.99 o 
   6   8   8      629.71      581.41     31.36 o 
   7   8   8       64.81      115.75     20.51 o 
   8   8   8      116.47      105.29     23.15 o 
   9   8   8       66.09       86.91     18.93 o 
  10   8   8      166.58      189.35     45.18 o 
 -10   9   8        9.71       21.98      8.66 o 
  -9   9   8       43.84       39.85     17.73 o 
  -8   9   8       25.73       96.65     21.47 o 
  -7   9   8       29.60       40.21     13.76 o 
  -6   9   8      117.90      111.27     29.43 o 
  -5   9   8        8.01       12.25      9.74 o 
  -4   9   8       26.31       32.21     13.55 o 
  -3   9   8      767.91      887.21     31.95 o 
  -2   9   8      576.90      617.39     34.22 o 
  -1   9   8       10.61       17.77      7.56 o 
   0   9   8      579.82      629.07     41.42 o 
   1   9   8      559.09      527.81     36.55 o 
   2   9   8       50.37       56.61     11.48 o 
   3   9   8      426.92      470.22     34.83 o 
   4   9   8        4.20        3.33      8.60 o 
   5   9   8      649.84      496.32     73.02 o 
   6   9   8        4.32       13.05      8.26 o 
   7   9   8      152.31      175.55     32.44 o 
   8   9   8      150.02      116.92     35.85 o 
   9   9   8        3.16       20.10     14.59 o 
  -9  10   8       69.54       54.31     24.66 o 
  -8  10   8      242.04      274.44     64.75 o 
  -7  10   8        0.93       15.99      9.97 o 
  -6  10   8        3.38       10.65     10.27 o 
  -5  10   8      274.63      269.15     43.32 o 
  -4  10   8      132.79      109.84     26.21 o 
  -3  10   8       71.02       85.07     20.68 o 
  -2  10   8       15.65       11.48     13.66 o 
  -1  10   8      362.30      321.49     55.25 o 
   0  10   8      432.52      301.85     51.18 o 
   1  10   8        3.32       18.07      7.30 o 
   2  10   8      337.27      342.13     30.70 o 
   3  10   8        2.07       15.68      8.88 o 
   4  10   8       55.90       52.12     13.81 o 
   5  10   8        3.51       22.80     11.78 o 
   6  10   8      204.90      297.05     71.78 o 
   7  10   8        4.61       22.06     10.08 o 
   8  10   8       68.49       49.87     11.77 o 
  -8  11   8        5.78       19.10     10.78 o 
  -7  11   8       47.99       23.88     17.38 o 
  -6  11   8        4.97       20.65      9.46 o 
  -5  11   8      226.30      221.53     37.75 o 
  -4  11   8       29.76       38.91     15.77 o 
  -3  11   8       40.42       61.33     17.83 o 
  -2  11   8       13.70       31.97     13.67 o 
  -1  11   8      358.94      332.82     90.07 o 
   0  11   8        0.10        8.94     10.00 o 
   1  11   8       56.36       35.96     13.55 o 
   2  11   8       23.42       27.29      9.48 o 
   3  11   8      420.87      442.04     31.82 o 
   4  11   8        0.93       25.62     10.43 o 
   5  11   8       83.00       84.99     22.04 o 
   6  11   8       63.15       40.05     22.17 o 
   7  11   8      131.17       88.21     28.60 o 
  -7  12   8      237.37      227.68     86.99 o 
  -6  12   8       69.68       69.85     33.53 o 
  -5  12   8      137.70      106.76     42.24 o 
  -4  12   8       46.15       47.09     18.27 o 
  -3  12   8       88.85       92.78     29.24 o 
  -2  12   8       66.20       98.00     29.40 o 
  -1  12   8      154.00      196.84     51.72 o 
   0  12   8      895.75      895.40     51.49 o 
   1  12   8       76.75       62.55     19.38 o 
   2  12   8       76.06       85.00     30.61 o 
   3  12   8      186.01      160.68     45.62 o 
   4  12   8      405.69      316.14     96.80 o 
   5  12   8        5.14       17.26     12.00 o 
   6  12   8      138.36      166.17     50.25 o 
  -5  13   8       11.64       28.18     17.70 o 
  -4  13   8       55.55       52.17     29.64 o 
  -3  13   8      106.41       59.19     33.69 o 
  -2  13   8        5.55       19.85     13.55 o 
  -1  13   8      228.45      191.61     66.23 o 
   0  13   8       47.82       50.58     21.42 o 
   1  13   8       34.37       42.60     15.01 o 
   2  13   8      145.54      111.53     60.25 o 
   3  13   8        7.52        7.44     17.14 o 
   4  13   8       29.56       30.12     18.20 o 
  -2  14   8       49.37       61.77     22.92 o 
  -1  14   8       45.84       68.22     19.85 o 
   0  14   8        3.77        8.56      7.27 o 
   1  14   8        0.36       24.67     33.73 o 
 -13   0   9        0.04        9.48     11.49 o 
 -11   0   9      300.55      350.89     36.85 o 
  -9   0   9      555.24      580.30     34.70 o 
  -7   0   9     4425.97     4495.95    148.83 o 
  -5   0   9      550.26      512.45     18.73 o 
  -3   0   9        4.62       28.06      5.22 o 
  -1   0   9     8148.98     8640.80    566.14 o 
   1   0   9      534.96      661.47     30.82 o 
   3   0   9     1922.00     2218.04    230.12 o 
   5   0   9      860.12      833.24     53.39 o 
   7   0   9       16.81       17.95      6.87 o 
   9   0   9       70.98       90.91     24.45 o 
  11   0   9       75.07      112.05     49.42 o 
 -13   1   9       30.98       28.60      8.95 o 
 -12   1   9        1.69       11.50      6.31 o 
 -11   1   9        4.37       15.64      6.56 o 
 -10   1   9       61.78       54.19     10.20 o 
  -9   1   9      829.93      849.65     27.01 o 
  -8   1   9      111.10      142.58     18.13 o 
  -7   1   9        0.56        6.24      5.60 o 
  -6   1   9      581.73      520.95     29.13 o 
  -5   1   9      903.61      895.70     29.02 o 
  -4   1   9     2401.93     2381.08     56.63 o 
  -3   1   9      826.50      863.52     22.05 o 
  -2   1   9       75.09      102.20      9.19 o 
  -1   1   9       79.68       86.36     10.75 o 
   0   1   9     1366.96     1311.74     21.49 o 
   1   1   9     2335.22     2350.07     59.62 o 
   2   1   9     2337.05     2236.83     73.91 o 
   3   1   9     2164.81     2085.72     56.45 o 
   4   1   9      182.13      177.81     26.58 o 
   5   1   9      418.57      420.79     18.10 o 
   6   1   9     1235.99     1259.55     37.89 o 
   7   1   9      157.53      137.09     22.26 o 
   8   1   9      517.95      484.57     22.60 o 
   9   1   9     1053.13     1019.76     33.75 o 
  10   1   9       75.69       84.36     16.10 o 
  11   1   9       25.31       34.94     10.97 o 
  12   1   9        3.29       10.79     12.37 o 
 -13   2   9       33.52       29.35     10.80 o 
 -12   2   9        9.52       15.84      6.33 o 
 -11   2   9        7.04       15.88      7.54 o 
 -10   2   9      175.76      176.38     28.04 o 
  -9   2   9       42.59       43.85      7.79 o 
  -8   2   9     1920.64     2014.67     52.61 o 
  -7   2   9      262.10      249.20     14.75 o 
  -6   2   9        6.71        9.91      3.84 o 
  -5   2   9      997.88     1021.31     24.17 o 
  -4   2   9      154.65      145.02     16.51 o 
  -3   2   9     1683.95     1662.32     56.13 o 
  -2   2   9       28.84       39.92      4.50 o 
  -1   2   9       35.76       28.90      4.48 o 
   0   2   9     1106.89     1053.21     18.99 o 
   1   2   9     3726.76     3541.70    134.28 o 
   2   2   9      731.33      722.50     25.16 o 
   3   2   9     3092.22     2993.42     91.78 o 
   4   2   9       11.08       26.61      6.40 o 
   5   2   9      956.07      886.09     26.48 o 
   6   2   9        0.86       14.00      6.57 o 
   7   2   9      308.39      368.54     27.38 o 
   8   2   9      487.26      426.54     32.61 o 
   9   2   9      132.05       95.39     15.96 o 
  10   2   9        4.01        9.99      7.27 o 
  11   2   9      187.35      134.14     35.37 o 
  12   2   9        0.03       14.59      9.46 o 
 -13   3   9       44.95       27.27     13.27 o 
 -12   3   9        5.33       10.85      8.68 o 
 -11   3   9        3.98       15.76      6.31 o 
 -10   3   9      441.74      399.46     27.73 o 
  -9   3   9      227.45      201.98     30.20 o 
  -8   3   9      715.35      692.07     31.42 o 
  -7   3   9      194.62      172.66     14.56 o 
  -6   3   9     2228.68     2079.02     48.30 o 
  -5   3   9      241.18      225.74     15.20 o 
  -4   3   9      604.80      623.92     24.37 o 
  -3   3   9      423.97      513.15     26.92 o 
  -2   3   9     2679.30     2475.60     59.36 o 
  -1   3   9      762.39      723.29     21.45 o 
   0   3   9     1343.46     1364.02     30.54 o 
   1   3   9      208.00      192.88     14.25 o 
   2   3   9       19.52       26.73      4.96 o 
   3   3   9      225.97      208.87     15.62 o 
   4   3   9       10.88       16.14      5.51 o 
   5   3   9      558.25      568.64     27.41 o 
   6   3   9       44.96       50.28      9.48 o 
   7   3   9      828.47      700.42     29.34 o 
   8   3   9       64.35       59.92     11.45 o 
   9   3   9      222.21      238.33     37.59 o 
  10   3   9       61.47       68.05     15.29 o 
  11   3   9       14.91       10.19     10.52 o 
  12   3   9       15.94       25.04     11.47 o 
 -12   4   9        9.04       21.84     11.51 o 
 -11   4   9        2.58       23.90     10.29 o 
 -10   4   9        0.04       15.07      4.79 o 
  -9   4   9       80.14       85.85     14.84 o 
  -8   4   9       23.35       35.47      6.66 o 
  -7   4   9       18.28       25.35      5.50 o 
  -6   4   9       14.55       19.59      3.89 o 
  -5   4   9      800.76      351.08    178.40 o 
  -4   4   9        4.32        9.60      4.01 o 
  -3   4   9       35.64       27.78      6.11 o 
  -2   4   9       11.03       20.27      6.56 o 
  -1   4   9     2258.55     2460.59     56.20 o 
   0   4   9     2456.49     2362.27     55.91 o 
   1   4   9     3338.56     3339.55     77.40 o 
   2   4   9      479.51      519.14     11.39 o 
   3   4   9       17.18       19.29      7.11 o 
   4   4   9      157.58       68.05     39.56 o 
   5   4   9       56.94       43.77      8.17 o 
   6   4   9       97.63      111.67     17.75 o 
   7   4   9     1193.03     1162.82     42.91 o 
   8   4   9      498.81      558.20     38.63 o 
   9   4   9       10.84       16.35      7.45 o 
  10   4   9       17.35       20.24      8.59 o 
  11   4   9       24.22       29.71     15.30 o 
 -12   5   9        7.16       10.80     11.53 o 
 -11   5   9        6.61       27.39     11.72 o 
 -10   5   9        2.94       15.88     10.64 o 
  -9   5   9       42.09       39.96      9.15 o 
  -8   5   9       97.82       88.10     16.06 o 
  -7   5   9      169.80      163.02     18.94 o 
  -6   5   9      726.25      637.38     27.08 o 
  -5   5   9      316.67      303.97     29.45 o 
  -4   5   9       24.33       23.03      4.64 o 
  -3   5   9     2164.55     2240.11     46.08 o 
  -2   5   9      372.34      335.73     50.61 o 
  -1   5   9     1369.62     1291.06     34.99 o 
   0   5   9      985.63      926.16     21.83 o 
   1   5   9      500.99      545.00     12.17 o 
   2   5   9     1942.85     2017.84     78.60 o 
   3   5   9      153.16      161.12     23.05 o 
   4   5   9      636.95      599.87     21.14 o 
   5   5   9      148.26      165.88     21.84 o 
   6   5   9       54.42       36.67      7.10 o 
   7   5   9       12.59       26.04      6.12 o 
   8   5   9      279.97      303.44     45.58 o 
   9   5   9       34.64       57.36     13.74 o 
  10   5   9       98.78       95.09     23.87 o 
  11   5   9      108.95      128.39     28.82 o 
 -12   6   9       31.38       39.08     15.47 o 
 -11   6   9       30.99       43.69     15.13 o 
 -10   6   9        0.49        8.10     10.37 o 
  -9   6   9       30.53       32.18     12.41 o 
  -8   6   9       98.15       85.76     17.02 o 
  -7   6   9      631.32      704.54     35.64 o 
  -6   6   9      166.42      126.58     14.17 o 
  -5   6   9      227.33      313.43     73.96 o 
  -4   6   9      297.67      328.92     30.83 o 
  -3   6   9     3239.28     3192.53     79.55 o 
  -2   6   9     1045.57     1080.23     45.88 o 
  -1   6   9      833.58      780.91     25.92 o 
   0   6   9      135.83      171.02     10.34 o 
   1   6   9      604.21      616.88     23.70 o 
   2   6   9       32.38       23.08      4.84 o 
   3   6   9      420.12      401.89     16.09 o 
   4   6   9      145.51      184.52     13.11 o 
   5   6   9      382.59      430.90     19.08 o 
   6   6   9        3.16        9.54      3.86 o 
   7   6   9      129.30      203.82     29.94 o 
   8   6   9      457.41      393.00     58.27 o 
   9   6   9      265.53      210.38     44.25 o 
  10   6   9       11.67       17.86      8.18 o 
  11   6   9        2.54        1.12     11.52 o 
 -11   7   9       40.72       53.82     16.64 o 
 -10   7   9      139.52      140.97     47.01 o 
  -9   7   9       34.35       38.19     13.56 o 
  -8   7   9      116.38       88.90     20.60 o 
  -7   7   9       49.76       46.82     12.70 o 
  -6   7   9      103.88      123.95     18.82 o 
  -5   7   9       13.75       19.51      7.64 o 
  -4   7   9      856.10      839.75     44.55 o 
  -3   7   9       39.89       32.18      9.84 o 
  -2   7   9       10.96       19.33     13.74 o 
  -1   7   9      453.79      447.97     11.52 o 
   0   7   9     1050.68     1017.89     32.49 o 
   1   7   9      758.18      770.94     27.04 o 
   2   7   9       14.74       27.39      6.54 o 
   3   7   9      361.22      341.73     22.72 o 
   4   7   9      166.09      155.66     22.08 o 
   5   7   9       22.74       29.44      7.98 o 
   6   7   9     1239.86     1197.58     49.72 o 
   7   7   9      374.25      389.47     51.55 o 
   8   7   9        1.26       26.20     11.29 o 
   9   7   9       51.55       57.47     13.63 o 
  10   7   9      150.75      104.39     31.02 o 
 -11   8   9        0.05       42.09     53.97 o 
 -10   8   9        1.20        9.18     14.11 o 
  -9   8   9       43.78       30.65     11.67 o 
  -8   8   9       27.07       42.43     13.07 o 
  -7   8   9       60.20       82.59     16.66 o 
  -6   8   9       11.12       13.71      8.25 o 
  -5   8   9       17.18       24.71     11.02 o 
  -4   8   9        1.12       16.46     13.13 o 
  -3   8   9      296.98      292.52     39.40 o 
  -2   8   9        0.08        5.70      6.96 o 
  -1   8   9     1947.59     1822.62     76.78 o 
   0   8   9      158.89      137.98     19.42 o 
   1   8   9     1155.32     1164.66     41.81 o 
   2   8   9       93.42      133.41     23.20 o 
   3   8   9     1445.24     1320.07     33.77 o 
   4   8   9      102.76       96.05     18.38 o 
   5   8   9      591.03      666.69     21.81 o 
   6   8   9       26.72       20.57      8.25 o 
   7   8   9       68.77       68.42     15.37 o 
   8   8   9      108.45      101.22     19.56 o 
   9   8   9        8.51       23.62      8.50 o 
  10   8   9       64.51       49.22     22.87 o 
 -10   9   9       32.32       32.74     15.54 o 
  -9   9   9       86.47       79.50     33.28 o 
  -8   9   9      115.69      150.77     51.06 o 
  -7   9   9       75.75      122.74     23.46 o 
  -6   9   9      123.45      177.76     36.17 o 
  -5   9   9       76.98       71.28     14.45 o 
  -4   9   9       52.57       80.82     21.18 o 
  -3   9   9      236.81      260.57     42.68 o 
  -2   9   9     1613.51     1854.65    104.33 o 
  -1   9   9       87.93       96.53     67.51 o 
   0   9   9      108.07      120.58     19.42 o 
   1   9   9       31.92       28.33     10.30 o 
   2   9   9      223.93      225.01     35.25 o 
   3   9   9       81.98       94.49     20.41 o 
   4   9   9      113.94      147.75     28.35 o 
   5   9   9       90.01       94.57     28.36 o 
   6   9   9       34.96       52.48     18.37 o 
   7   9   9      127.86      158.99     35.30 o 
   8   9   9      208.13      146.81     47.31 o 
   9   9   9       32.91       26.87     10.00 o 
  -9  10   9       39.84       29.90     19.18 o 
  -8  10   9       23.28       36.61     13.69 o 
  -7  10   9        6.82       26.26     14.92 o 
  -6  10   9       77.03       80.13     18.86 o 
  -5  10   9      304.51      361.69     53.83 o 
  -4  10   9      255.36      242.84     53.75 o 
  -3  10   9      198.14      187.68     34.00 o 
  -2  10   9      346.75      307.23     60.08 o 
  -1  10   9        0.42       19.04      9.21 o 
   0  10   9      152.92      129.22     25.18 o 
   1  10   9      710.95      739.65     38.69 o 
   2  10   9       37.44       46.35     16.10 o 
   3  10   9        0.13        8.65      6.08 o 
   4  10   9      183.66      122.04     33.55 o 
   5  10   9        8.31       18.08     21.12 o 
   6  10   9        5.81       26.80     15.99 o 
   7  10   9      391.14      326.25     81.94 o 
   8  10   9       93.87       86.62     26.16 o 
  -8  11   9       66.87       56.00     25.05 o 
  -7  11   9       57.99       65.91     25.75 o 
  -6  11   9      232.39      213.53     48.61 o 
  -5  11   9       13.94       22.84      9.20 o 
  -4  11   9       35.80       58.63     18.11 o 
  -3  11   9      114.73      128.86     34.14 o 
  -2  11   9       51.16       33.05     21.45 o 
  -1  11   9       47.88       40.45     15.56 o 
   0  11   9      645.28      735.89     71.66 o 
   1  11   9      208.40      249.96     52.94 o 
   2  11   9      466.57      424.60     23.04 o 
   3  11   9       60.46       56.23     14.26 o 
   4  11   9       99.12       64.65     24.04 o 
   5  11   9      115.22      123.11     32.00 o 
   6  11   9      211.41      202.59     64.71 o 
   7  11   9       32.07       45.65     15.45 o 
  -6  12   9       78.24      100.42     28.78 o 
  -5  12   9       10.77       18.27     14.09 o 
  -4  12   9       33.60       30.77     12.20 o 
  -3  12   9      250.27      255.10     60.17 o 
  -2  12   9        7.88       25.35     12.59 o 
  -1  12   9      449.86      541.58     54.76 o 
   0  12   9        0.82       20.50     13.09 o 
   1  12   9      660.59      760.15     53.08 o 
   2  12   9       14.13       16.17     10.50 o 
   3  12   9        1.93       16.49     17.06 o 
   4  12   9      129.74      120.61     37.98 o 
   5  12   9        9.15       22.37     11.26 o 
  -4  13   9      200.77      276.39     80.43 o 
  -3  13   9       10.92       23.49     16.94 o 
  -2  13   9      216.71      142.52     58.71 o 
  -1  13   9      389.57      435.35     69.87 o 
   0  13   9       37.26       40.24     23.81 o 
   1  13   9       65.04       62.53     31.39 o 
   2  13   9       55.09       68.41     28.56 o 
   3  13   9        0.28        9.71      9.73 o 
   4  13   9       18.80       14.51     11.15 o 
 -12   0  10       61.09       45.58     15.47 o 
 -10   0  10      701.17      680.37     33.52 o 
  -8   0  10       89.07       90.30     15.85 o 
  -6   0  10      401.76      399.43     21.73 o 
  -4   0  10     1296.47     1369.39     91.79 o 
  -2   0  10      109.73       99.32     16.24 o 
   0   0  10      628.48      713.82     65.28 o 
   2   0  10     1706.15     1626.84     63.91 o 
   4   0  10     2158.53     2367.64     89.40 o 
   6   0  10      591.25      603.17     52.07 o 
   8   0  10       80.35      132.16     35.14 o 
  10   0  10        7.34       15.08     11.12 o 
  12   0  10        8.07       23.07     13.11 o 
 -13   1  10      109.22       78.05     26.88 o 
 -12   1  10      145.44      119.10     28.02 o 
 -11   1  10        1.35       12.36      5.61 o 
 -10   1  10       13.63       19.91      6.78 o 
  -9   1  10      593.48      593.55     22.03 o 
  -8   1  10      486.94      461.27     19.51 o 
  -7   1  10      144.55      157.28     18.06 o 
  -6   1  10      319.32      341.80     20.50 o 
  -5   1  10      143.43      159.87     18.37 o 
  -4   1  10      573.56      513.57     18.57 o 
  -3   1  10      342.60      270.32     19.14 o 
  -2   1  10       92.88      115.81      8.71 o 
  -1   1  10     2330.82     2365.26     57.51 o 
   0   1  10      151.95      156.23     10.58 o 
   1   1  10      396.66      409.58     35.41 o 
   2   1  10      252.35      270.21     17.33 o 
   3   1  10      523.64      534.05     19.54 o 
   4   1  10     1884.85     1964.97     47.96 o 
   5   1  10        0.01       17.74      6.32 o 
   6   1  10       70.38       78.98     11.91 o 
   7   1  10      247.45      251.67     34.03 o 
   8   1  10       20.76       15.54      6.18 o 
   9   1  10        3.74       11.59      6.14 o 
  10   1  10        0.79       11.27      7.77 o 
  11   1  10       45.13       35.18     10.62 o 
  12   1  10      110.99      142.87     62.99 o 
 -12   2  10       73.29       58.36     19.49 o 
 -11   2  10      175.78      149.80     30.12 o 
 -10   2  10       19.87       23.57      7.83 o 
  -9   2  10      380.21      446.04     23.47 o 
  -8   2  10       44.60       34.74      7.46 o 
  -7   2  10      469.48      448.95     28.17 o 
  -6   2  10      121.80      140.53     17.12 o 
  -5   2  10      884.85      807.90     20.79 o 
  -4   2  10     2531.83     2390.89     64.32 o 
  -3   2  10     1605.68     1784.12     39.83 o 
  -2   2  10     1137.58     1126.32     34.60 o 
  -1   2  10       21.71       15.72      4.77 o 
   0   2  10      370.95      374.39     10.47 o 
   1   2  10     2243.49     2461.17     70.24 o 
   2   2  10     1246.62     1327.28     44.95 o 
   3   2  10       39.34       26.59      6.72 o 
   4   2  10      234.39      220.30     17.51 o 
   5   2  10      372.07      357.14     25.58 o 
   6   2  10     1259.47     1244.93     44.38 o 
   7   2  10       59.15       83.22     14.02 o 
   8   2  10       57.50       40.43     10.18 o 
   9   2  10       10.46       19.10      7.23 o 
  10   2  10      158.72      158.63     40.87 o 
  11   2  10      114.61      102.28     30.03 o 
 -12   3  10        0.23       17.10      9.35 o 
 -11   3  10      295.51      329.56     34.37 o 
 -10   3  10       12.52       16.10     11.21 o 
  -9   3  10        8.32       11.65      4.49 o 
  -8   3  10      556.70      543.90     24.99 o 
  -7   3  10      856.69      825.12     39.22 o 
  -6   3  10        5.64        5.30      3.15 o 
  -5   3  10     1905.28     1999.47     50.94 o 
  -4   3  10     1022.92     1088.75     34.94 o 
  -3   3  10       18.84       26.01      5.78 o 
  -2   3  10      461.80      489.69     16.75 o 
  -1   3  10      733.53      767.24     23.45 o 
   0   3  10        0.33        6.37      3.85 o 
   1   3  10      235.09      215.24     13.19 o 
   2   3  10       13.96       13.26      5.05 o 
   3   3  10     1230.14     1234.46     36.45 o 
   4   3  10      148.80      211.21     26.36 o 
   5   3  10      296.04      325.59     21.83 o 
   6   3  10      518.27      593.17     33.06 o 
   7   3  10      334.17      370.39     29.33 o 
   8   3  10      256.64      217.14     29.74 o 
   9   3  10       10.78       23.97      6.98 o 
  10   3  10        8.26       20.19      7.40 o 
  11   3  10        7.35       10.04      8.80 o 
 -12   4  10      107.20      108.04     36.26 o 
 -11   4  10        6.08        6.83      5.90 o 
 -10   4  10        2.05       17.73      6.56 o 
  -9   4  10        0.55       11.44      5.36 o 
  -8   4  10      176.32      188.31     16.61 o 
  -7   4  10       43.56       86.28     12.86 o 
  -6   4  10        9.39        8.95      4.50 o 
  -5   4  10      756.26      747.21     35.32 o 
  -4   4  10       55.44       61.36      9.76 o 
  -3   4  10     1228.77     1208.28     29.62 o 
  -2   4  10     2097.56     2321.97     60.28 o 
  -1   4  10       32.07       36.58      6.58 o 
   0   4  10      383.32      371.91     14.39 o 
   1   4  10        1.94        5.48      3.48 o 
   2   4  10      100.93       98.33     11.41 o 
   3   4  10      191.26      165.87     13.98 o 
   4   4  10       75.32      100.74     16.93 o 
   5   4  10      138.54      185.82     31.51 o 
   6   4  10     1612.99     1536.86     49.80 o 
   7   4  10       40.62       31.52      7.39 o 
   8   4  10        3.77       19.28      8.49 o 
   9   4  10        4.36       25.04      8.40 o 
  10   4  10       14.07       32.03     10.71 o 
  11   4  10       15.69       18.35      8.45 o 
 -12   5  10      322.56      297.46     81.80 o 
 -11   5  10       77.87       65.19     17.29 o 
 -10   5  10       20.03       34.00     13.57 o 
  -9   5  10      129.33      124.19     27.12 o 
  -8   5  10       92.05       73.49     15.19 o 
  -7   5  10        1.10       15.55      6.18 o 
  -6   5  10       26.30       36.44     11.13 o 
  -5   5  10      807.19      806.24     40.58 o 
  -4   5  10      834.48      865.11     35.91 o 
  -3   5  10      498.41      476.83     37.50 o 
  -2   5  10      149.39      159.44     21.17 o 
  -1   5  10      637.74      639.28     16.37 o 
   0   5  10       30.17       31.36      4.58 o 
   1   5  10      446.74      448.93     10.36 o 
   2   5  10      460.59      446.95     17.97 o 
   3   5  10      419.92      407.83     16.86 o 
   4   5  10       49.67       56.68     10.86 o 
   5   5  10        9.81       37.79      8.72 o 
   6   5  10      241.90      207.32     33.92 o 
   7   5  10       74.75       59.97     12.19 o 
   8   5  10       64.37       53.28     13.45 o 
   9   5  10      201.44      236.88     38.84 o 
  10   5  10      258.01      205.50     47.24 o 
  11   5  10        0.29       19.90      8.44 o 
 -11   6  10        0.72       14.04      7.49 o 
 -10   6  10       56.85       66.14     16.45 o 
  -9   6  10       48.63       68.75     18.33 o 
  -8   6  10        0.59       14.16      7.40 o 
  -7   6  10      108.47      114.15     20.81 o 
  -6   6  10      637.06      700.35     33.29 o 
  -5   6  10      230.03      210.29     18.94 o 
  -4   6  10      810.73      776.06     31.05 o 
  -3   6  10        1.31        9.32      4.79 o 
  -2   6  10      224.16      260.72     41.40 o 
  -1   6  10      712.84      801.83     45.56 o 
   0   6  10      480.17      520.52     24.40 o 
   1   6  10        0.25        3.39      2.18 o 
   2   6  10      136.39      174.20     22.62 o 
   3   6  10       92.63      140.11     19.90 o 
   4   6  10      247.30      274.18     19.61 o 
   5   6  10       38.07       33.04      9.04 o 
   6   6  10      308.94      348.70     45.19 o 
   7   6  10        1.03       14.58      6.82 o 
   8   6  10      280.84      275.83     39.14 o 
   9   6  10        0.03       14.96      8.29 o 
  10   6  10        9.55       30.79     10.99 o 
 -11   7  10       15.35       18.19     11.88 o 
 -10   7  10       18.47       18.54     10.23 o 
  -9   7  10      207.85      218.82     52.84 o 
  -8   7  10      121.52      115.63     23.84 o 
  -7   7  10      404.33      376.28     29.12 o 
  -6   7  10      128.60      113.75     17.59 o 
  -5   7  10      881.61      806.41     37.19 o 
  -4   7  10      832.20      751.45     32.62 o 
  -3   7  10     1317.12     1203.31     63.05 o 
  -2   7  10       15.04       16.34     12.83 o 
  -1   7  10       12.84       15.75     11.78 o 
   0   7  10       80.69       74.05     11.38 o 
   1   7  10      284.67      274.42     23.36 o 
   2   7  10       11.99        4.95      3.63 o 
   3   7  10      212.62      234.52     15.82 o 
   4   7  10      652.75      654.86     35.31 o 
   5   7  10       41.20       36.46     18.87 o 
   6   7  10      102.85       99.77     18.69 o 
   7   7  10      141.87      160.23     31.64 o 
   8   7  10      169.26      165.81     29.17 o 
   9   7  10        1.50        8.19      5.92 o 
  10   7  10       14.59       28.95     11.01 o 
 -10   8  10       19.44       35.61     20.71 o 
  -9   8  10        7.99       17.14     13.03 o 
  -8   8  10       48.67       54.92     20.33 o 
  -7   8  10      124.26      117.43     28.02 o 
  -6   8  10      116.15      139.67     28.96 o 
  -5   8  10       19.46       25.39      8.82 o 
  -4   8  10      188.07      175.97     31.62 o 
  -3   8  10       98.58      116.57     24.56 o 
  -2   8  10      592.67      723.72     69.18 o 
  -1   8  10      485.28      499.55     14.95 o 
   0   8  10      469.31      461.35     23.58 o 
   1   8  10       26.72       29.07      8.82 o 
   2   8  10      591.01      639.17     24.68 o 
   3   8  10       59.63       47.11      9.85 o 
   4   8  10      338.84      311.67     20.16 o 
   5   8  10      533.24      594.69     22.38 o 
   6   8  10       21.96       14.28      7.91 o 
   7   8  10      124.52      118.93     20.84 o 
   8   8  10      737.88      835.21     49.28 o 
   9   8  10        0.92       12.11      8.70 o 
  -9   9  10        0.43       17.85     15.93 o 
  -8   9  10       50.16       43.43     19.04 o 
  -7   9  10      236.45      294.46     56.20 o 
  -6   9  10        5.27       23.24     10.16 o 
  -5   9  10      303.69      378.02     82.78 o 
  -4   9  10        0.61       17.79     11.41 o 
  -3   9  10       28.17       43.70     13.16 o 
  -2   9  10      999.57      979.49     42.38 o 
  -1   9  10      185.90      156.62     25.87 o 
   0   9  10        0.74        4.44      3.77 o 
   1   9  10      296.45      292.11     32.00 o 
   2   9  10        8.56        8.87      6.85 o 
   3   9  10       34.45       31.35     10.80 o 
   4   9  10      242.49      199.23     37.67 o 
   5   9  10        8.10       25.16     13.78 o 
   6   9  10        0.03       26.87     13.63 o 
   7   9  10        5.68       14.14      9.08 o 
   8   9  10       22.11       27.14     12.69 o 
  -9  10  10        0.40       25.30     20.96 o 
  -8  10  10       51.01       82.19     26.02 o 
  -7  10  10        0.03       27.40     10.89 o 
  -6  10  10      200.55      209.81     40.45 o 
  -5  10  10        3.75       17.93     12.85 o 
  -4  10  10      234.75      226.37     51.26 o 
  -3  10  10        7.13       24.95     10.81 o 
  -2  10  10      355.62      381.82     69.24 o 
  -1  10  10        1.41       21.06     11.76 o 
   0  10  10        0.83       27.52     12.34 o 
   1  10  10      282.99      273.77     45.96 o 
   2  10  10      253.58      251.35     30.56 o 
   3  10  10      196.32      188.30     33.41 o 
   4  10  10        0.12       14.88     10.32 o 
   5  10  10      335.76      311.39     73.50 o 
   6  10  10       32.04       40.15     17.14 o 
   7  10  10       14.37       25.17     12.72 o 
  -7  11  10        3.15        8.08     13.86 o 
  -6  11  10       13.27       36.25     14.05 o 
  -5  11  10      104.52       95.98     42.63 o 
  -4  11  10        1.35        9.64     10.80 o 
  -3  11  10      303.61      316.10     69.83 o 
  -2  11  10       44.28       58.30     23.35 o 
  -1  11  10       39.44       44.23     11.70 o 
   0  11  10       16.93       11.01     13.53 o 
   1  11  10       17.57       21.06     17.48 o 
   2  11  10        2.37       12.44      8.85 o 
   3  11  10      162.10      119.47     26.68 o 
   4  11  10       12.98        7.15     15.12 o 
   5  11  10        0.52       15.34     11.22 o 
   6  11  10       19.99       21.42     17.02 o 
  -6  12  10       77.42       72.58     53.50 o 
  -5  12  10       15.33       16.44     13.60 o 
  -4  12  10       81.54       77.62     25.09 o 
  -3  12  10       27.68       37.78     15.77 o 
  -2  12  10       35.00       36.27     16.89 o 
  -1  12  10      275.16      235.84     55.67 o 
   0  12  10      291.15      305.66     62.14 o 
   1  12  10       19.63       28.23     11.20 o 
   2  12  10       35.27       62.23     46.76 o 
   3  12  10        3.02       18.93     23.33 o 
   4  12  10        3.40       12.02     17.78 o 
   5  12  10       15.12       16.63     19.60 o 
  -4  13  10       54.90       38.51     25.71 o 
  -3  13  10      170.46      147.00     57.58 o 
  -2  13  10        7.54       14.98     14.43 o 
  -1  13  10        9.40       29.92     16.34 o 
   0  13  10        1.38       17.55      9.27 o 
   1  13  10        1.87       11.74      6.87 o 
   2  13  10       29.64       27.82     20.32 o 
   3  13  10       43.16       72.83     27.02 o 
 -11   0  11       21.49       18.41      8.45 o 
  -9   0  11     1193.80     1209.64     53.78 o 
  -7   0  11      828.48      911.78     52.72 o 
  -5   0  11      360.19      332.49     41.36 o 
  -3   0  11      982.28     1084.38     53.69 o 
  -1   0  11       89.80       86.26     16.78 o 
   1   0  11      371.82      476.56     26.76 o 
   3   0  11      308.32      253.84     32.16 o 
   5   0  11       56.14       59.46     15.79 o 
   7   0  11       80.91       66.62     39.03 o 
   9   0  11      271.64      293.94     69.21 o 
  11   0  11      128.51      159.83     51.85 o 
 -12   1  11       77.20       59.74     24.08 o 
 -11   1  11       36.69       50.83     13.38 o 
 -10   1  11        2.93       15.71      4.90 o 
  -9   1  11       33.54       24.45      6.90 o 
  -8   1  11      598.35      606.71     23.57 o 
  -7   1  11     1023.77     1115.99     36.12 o 
  -6   1  11      291.33      285.62     21.90 o 
  -5   1  11      314.62      321.05     16.52 o 
  -4   1  11      664.67      696.04     26.36 o 
  -3   1  11       65.84       62.62      7.34 o 
  -2   1  11       99.09      102.16     14.00 o 
  -1   1  11       68.20       73.70      9.84 o 
   0   1  11      486.68      446.53     17.02 o 
   1   1  11      234.67      200.28     14.40 o 
   2   1  11       42.68       47.41      8.34 o 
   3   1  11       48.10       58.61      9.78 o 
   4   1  11      132.30      146.21     23.27 o 
   5   1  11      208.96      242.32     31.94 o 
   6   1  11      244.55      327.30     26.59 o 
   7   1  11        0.04       17.49      8.81 o 
   8   1  11      575.22      536.52     28.96 o 
   9   1  11        3.85       17.35      5.93 o 
  10   1  11      319.88      290.57     32.49 o 
  11   1  11       62.33       55.59     20.33 o 
 -12   2  11        7.76       28.97     12.39 o 
 -11   2  11       50.18       57.01     11.01 o 
 -10   2  11        4.30       16.74      7.86 o 
  -9   2  11      135.82      113.74     18.88 o 
  -8   2  11       61.20       68.19     10.61 o 
  -7   2  11      587.78      614.09     31.10 o 
  -6   2  11      910.89      855.85     29.04 o 
  -5   2  11      501.26      446.03     20.16 o 
  -4   2  11        6.62        9.81      2.70 o 
  -3   2  11        0.32        6.27      2.63 o 
  -2   2  11     2057.33     2189.92     47.19 o 
  -1   2  11      170.71      144.30     11.36 o 
   0   2  11      336.54      326.43     11.37 o 
   1   2  11       44.48       59.33      9.02 o 
   2   2  11      470.33      541.86     20.72 o 
   3   2  11     1156.94     1206.47     37.12 o 
   4   2  11     1029.97      975.54     32.19 o 
   5   2  11     1357.26     1407.86     41.97 o 
   6   2  11      556.64      530.01     23.70 o 
   7   2  11      351.77      396.95     30.48 o 
   8   2  11       19.40       25.32      7.87 o 
   9   2  11      441.71      451.75     33.57 o 
  10   2  11       85.74       70.09     16.16 o 
  11   2  11      154.12      100.08     27.63 o 
 -12   3  11       48.95       33.50      9.80 o 
 -11   3  11       25.35       44.38     14.54 o 
 -10   3  11      319.44      325.98     26.40 o 
  -9   3  11      190.93      178.45     29.11 o 
  -8   3  11      169.19      175.35     24.16 o 
  -7   3  11      287.73      269.95     19.98 o 
  -6   3  11       30.65       30.78      6.07 o 
  -5   3  11       90.31       90.31     14.42 o 
  -4   3  11     1304.37     1272.60     38.72 o 
  -3   3  11      153.91      169.50     23.36 o 
  -2   3  11       85.21       99.18     16.54 o 
  -1   3  11      405.75      425.33     27.48 o 
   0   3  11      288.13      244.80      9.68 o 
   1   3  11        6.86        8.61      3.26 o 
   2   3  11      245.68      200.89     26.68 o 
   3   3  11       41.28       37.19      7.29 o 
   4   3  11      407.68      396.66     27.23 o 
   5   3  11     2649.67     2724.61     71.59 o 
   6   3  11        0.36        8.35      7.67 o 
   7   3  11       18.90       18.80      5.08 o 
   8   3  11      123.12      127.88     21.92 o 
   9   3  11      271.43      185.63     39.41 o 
  10   3  11      144.73      145.56     33.28 o 
  11   3  11        0.05        6.15     10.44 o 
 -12   4  11        4.12        6.41      7.84 o 
 -11   4  11       56.34       67.40     18.58 o 
 -10   4  11        0.00       16.52      7.12 o 
  -9   4  11        4.84        9.17      7.49 o 
  -8   4  11       94.93      135.02     21.54 o 
  -7   4  11     1740.10     1775.97     43.62 o 
  -6   4  11       19.47       21.66      3.94 o 
  -5   4  11     1320.86     1327.40     42.92 o 
  -4   4  11      235.05      294.81     32.70 o 
  -3   4  11      341.65      346.65     24.61 o 
  -2   4  11       12.28       11.42      3.38 o 
  -1   4  11      485.15      507.99     33.55 o 
   0   4  11      264.78      207.74     13.89 o 
   1   4  11      112.52      113.94     12.07 o 
   2   4  11        5.99       10.57      3.98 o 
   3   4  11       82.55      122.16     17.85 o 
   4   4  11       32.49       47.47      8.90 o 
   5   4  11       79.35       89.58     14.94 o 
   6   4  11      978.26     1093.64     41.32 o 
   7   4  11      153.41      139.90     19.43 o 
   8   4  11       19.04       13.04      6.72 o 
   9   4  11      274.22      261.62     46.69 o 
  10   4  11      169.89      138.39     27.58 o 
  11   4  11        3.38        7.21      6.49 o 
 -11   5  11       95.18       86.17     33.09 o 
 -10   5  11       56.34       48.49     12.93 o 
  -9   5  11       26.02       34.39      9.51 o 
  -8   5  11      367.53      400.21     53.76 o 
  -7   5  11      118.66      100.69     20.07 o 
  -6   5  11      583.02      590.96     28.66 o 
  -5   5  11       34.77       42.06      9.44 o 
  -4   5  11      187.14      232.17     25.19 o 
  -3   5  11       36.54       35.57      9.01 o 
  -2   5  11      692.16      721.34     52.22 o 
  -1   5  11      422.90      418.85     15.92 o 
   0   5  11      347.33      326.13     14.60 o 
   1   5  11     2114.32     2193.44     49.39 o 
   2   5  11       62.91       63.73     11.54 o 
   3   5  11      658.02      662.21     31.48 o 
   4   5  11       61.86       75.38     15.02 o 
   5   5  11      546.49      544.73     20.08 o 
   6   5  11      290.12      313.47     24.54 o 
   7   5  11       57.10       64.69     12.03 o 
   8   5  11       31.65       52.28     14.08 o 
   9   5  11        0.06        8.82      8.16 o 
  10   5  11      335.80      250.71     52.80 o 
 -11   6  11       41.07       28.72     18.03 o 
 -10   6  11       46.00       35.36     12.98 o 
  -9   6  11      228.01      217.81     55.83 o 
  -8   6  11       65.30       63.28     16.80 o 
  -7   6  11       13.98       13.98      7.56 o 
  -6   6  11      219.84      231.07     40.33 o 
  -5   6  11       34.76       43.84     12.66 o 
  -4   6  11       86.68       95.88     14.25 o 
  -3   6  11      394.94      355.41     38.83 o 
  -2   6  11       72.04       95.43     20.24 o 
  -1   6  11      158.91      169.96     24.82 o 
   0   6  11        0.97        3.18      2.81 o 
   1   6  11       11.74        8.74      2.79 o 
   2   6  11      427.15      420.48     16.75 o 
   3   6  11     1194.26     1154.59     34.83 o 
   4   6  11      524.12      528.23     30.95 o 
   5   6  11      414.74      442.44     33.15 o 
   6   6  11       85.45       87.77     16.57 o 
   7   6  11       42.77       52.40     18.19 o 
   8   6  11       37.02       31.85     10.73 o 
   9   6  11       28.57       29.31      9.85 o 
  10   6  11       12.00       20.00      7.84 o 
 -10   7  11       61.09       27.32     18.77 o 
  -9   7  11       54.86       37.42     18.59 o 
  -8   7  11      186.99      228.09     39.84 o 
  -7   7  11       45.64       24.19      9.58 o 
  -6   7  11      123.15      113.26     18.49 o 
  -5   7  11       88.42      109.26     18.01 o 
  -4   7  11      222.39      270.70     50.08 o 
  -3   7  11       57.42       60.42     17.09 o 
  -2   7  11        3.18       13.40     10.02 o 
  -1   7  11       35.97       63.28     15.38 o 
   0   7  11       85.99      101.18     19.63 o 
   1   7  11      917.09      934.58     47.91 o 
   2   7  11      169.20      164.87     20.05 o 
   3   7  11      428.11      392.98     17.72 o 
   4   7  11        2.62        9.83      5.49 o 
   5   7  11        4.50       15.11      5.96 o 
   6   7  11       22.44       23.48      9.66 o 
   7   7  11      263.93      294.71     26.78 o 
   8   7  11      388.98      401.04     38.45 o 
   9   7  11       63.31       55.73     13.27 o 
 -10   8  11      114.31       88.87     33.29 o 
  -9   8  11      165.49      150.43     46.77 o 
  -8   8  11        0.12       14.93     15.44 o 
  -7   8  11       66.44       70.17     15.72 o 
  -6   8  11      136.70      162.05     29.79 o 
  -5   8  11      248.65      293.86     49.71 o 
  -4   8  11      625.52      598.28     88.07 o 
  -3   8  11      335.95      344.34     56.44 o 
  -2   8  11       79.24       73.06     18.77 o 
  -1   8  11      395.35      406.92     62.82 o 
   0   8  11      462.33      441.08     37.05 o 
   1   8  11       81.18      111.29     24.69 o 
   2   8  11       10.31       21.63     10.80 o 
   3   8  11       79.22       70.46     15.94 o 
   4   8  11       38.65       38.96     13.21 o 
   5   8  11       27.86       15.41     10.65 o 
   6   8  11        6.82       21.08     12.72 o 
   7   8  11      333.56      438.06     80.17 o 
   8   8  11       90.93       98.26     22.64 o 
   9   8  11      413.85      317.41     71.46 o 
  -9   9  11        2.49       21.61     12.55 o 
  -8   9  11        7.90        9.44     10.69 o 
  -7   9  11      100.80      118.00     31.16 o 
  -6   9  11       42.18       60.66     16.21 o 
  -5   9  11      237.52      263.37     48.27 o 
  -4   9  11        1.80       14.34     11.00 o 
  -3   9  11      878.96      876.43     52.80 o 
  -2   9  11       12.99       17.77     11.77 o 
  -1   9  11       27.09       23.69     10.87 o 
   0   9  11        0.23        5.28      8.84 o 
   1   9  11       44.72       59.54     14.54 o 
   2   9  11       73.59       81.02     17.47 o 
   3   9  11       31.98       22.31     14.45 o 
   4   9  11       10.58        9.53      6.91 o 
   5   9  11       31.42       68.19     17.53 o 
   6   9  11       39.24       72.40     22.97 o 
   7   9  11        0.06       18.61     13.53 o 
   8   9  11        7.83       20.98     11.50 o 
  -8  10  11       11.41       10.27     15.60 o 
  -7  10  11      357.90      345.24     97.94 o 
  -6  10  11        1.31        8.59      7.92 o 
  -5  10  11      113.92      120.47     36.84 o 
  -4  10  11      204.53      203.10     48.39 o 
  -3  10  11       40.71       47.09     14.84 o 
  -2  10  11       76.63       79.91     20.50 o 
  -1  10  11       12.21       17.56      6.84 o 
   0  10  11      321.10      332.32     51.27 o 
   1  10  11        6.61       20.10     19.70 o 
   2  10  11       22.81       23.84     11.52 o 
   3  10  11       73.61       90.03     26.51 o 
   4  10  11      145.69      132.06     39.11 o 
   5  10  11       28.55       42.81     17.97 o 
   6  10  11        1.06       19.49     11.76 o 
   7  10  11       16.91       23.13     14.78 o 
  -7  11  11       12.59       30.58     20.32 o 
  -6  11  11        0.05       21.05     15.17 o 
  -5  11  11      175.42      183.76     74.99 o 
  -4  11  11      174.49      201.74     55.12 o 
  -3  11  11       39.61       34.52     11.69 o 
  -2  11  11        4.05        5.36      9.08 o 
  -1  11  11       27.81       27.10     10.51 o 
   0  11  11       92.17      105.81     24.29 o 
   1  11  11      195.68      144.12     37.93 o 
   2  11  11       98.79       89.20     32.02 o 
   3  11  11        6.81       11.41     18.62 o 
   4  11  11      495.73      447.66     99.54 o 
   5  11  11       14.90       25.54     16.69 o 
   6  11  11       13.08       26.47     13.11 o 
  -5  12  11        6.15       24.13     14.58 o 
  -4  12  11        4.18       30.36     16.88 o 
  -3  12  11       32.51       32.55     13.06 o 
  -2  12  11       83.42       70.15     22.33 o 
  -1  12  11        3.09       12.82     10.30 o 
   0  12  11       73.90       69.25     32.65 o 
   1  12  11       19.42       19.38     18.98 o 
   2  12  11        1.67        8.53      8.86 o 
   3  12  11      159.85      150.87     78.68 o 
   4  12  11      109.42       83.35     33.56 o 
  -2  13  11        2.04       21.33      9.88 o 
  -1  13  11       60.12       60.52     27.71 o 
   0  13  11        5.04       18.12     10.69 o 
   1  13  11        8.09       12.07     14.21 o 
 -12   0  12      141.56      122.59     60.35 o 
 -10   0  12       79.82       66.14     16.87 o 
  -8   0  12      138.67      132.00     27.85 o 
  -6   0  12      740.54      869.37     45.66 o 
  -4   0  12       88.57      107.80     19.31 o 
  -2   0  12      712.46      677.22     29.29 o 
   0   0  12      150.30      248.32     46.60 o 
   2   0  12     2298.17     2193.38     77.97 o 
   4   0  12     5254.56     5281.16    213.48 o 
   6   0  12      509.74      540.87     39.23 o 
   8   0  12       53.68       35.98     12.31 o 
  10   0  12        2.89        6.58      8.76 o 
 -12   1  12       11.04       21.38     12.10 o 
 -11   1  12        8.92       17.81      8.48 o 
 -10   1  12      111.47       89.58     17.03 o 
  -9   1  12      122.11      139.30     25.18 o 
  -8   1  12       51.78       69.91     12.63 o 
  -7   1  12      847.84      819.26     43.38 o 
  -6   1  12     3303.33     3224.61     73.82 o 
  -5   1  12     1157.88     1095.80     51.67 o 
  -4   1  12     2096.56     2009.60     63.99 o 
  -3   1  12      112.96      113.79     17.33 o 
  -2   1  12       36.11       38.97      6.68 o 
  -1   1  12      127.45      123.82     17.91 o 
   0   1  12        2.86       11.17      3.37 o 
   1   1  12        3.01        8.04      5.30 o 
   2   1  12      300.18      326.48     38.40 o 
   3   1  12        3.57       14.88     10.91 o 
   4   1  12      274.11      287.20     41.59 o 
   5   1  12      579.17      557.47     26.23 o 
   6   1  12      459.37      455.03     31.89 o 
   7   1  12      336.68      383.18     50.15 o 
   8   1  12      107.43       99.18     16.71 o 
   9   1  12      139.18      118.83     20.64 o 
  10   1  12       54.52       38.82     12.76 o 
  11   1  12       38.46       50.06     15.66 o 
 -12   2  12      171.47      112.17     46.56 o 
 -11   2  12       39.08       44.94     11.65 o 
 -10   2  12       68.99       82.93     17.56 o 
  -9   2  12       45.28       40.78      8.74 o 
  -8   2  12       43.42       47.36      9.03 o 
  -7   2  12        0.20        5.37      4.06 o 
  -6   2  12      154.13      131.76     16.52 o 
  -5   2  12      991.10     1003.50     42.02 o 
  -4   2  12      201.09      172.13     22.28 o 
  -3   2  12       15.19       24.68      7.43 o 
  -2   2  12      445.86      415.09     17.12 o 
  -1   2  12      211.67      194.04     16.18 o 
   0   2  12      365.85      379.70     12.54 o 
   1   2  12      176.83      192.77     24.00 o 
   2   2  12      315.99      384.24     23.31 o 
   3   2  12      424.73      428.06     28.30 o 
   4   2  12     2521.56     2460.09     68.66 o 
   5   2  12      138.80      142.58     23.76 o 
   6   2  12       47.38       61.57     10.90 o 
   7   2  12        5.09        9.14      5.25 o 
   8   2  12       10.71       21.61      8.10 o 
   9   2  12        2.85       14.73      7.34 o 
  10   2  12       80.97       69.65     18.88 o 
  11   2  12       59.41       51.97     18.46 o 
 -12   3  12       10.47        6.87      7.21 o 
 -11   3  12       26.23       23.76     10.39 o 
 -10   3  12        6.10       17.06      9.43 o 
  -9   3  12        4.27        7.43      5.81 o 
  -8   3  12        3.14       15.93      8.52 o 
  -7   3  12      347.62      317.81     30.41 o 
  -6   3  12       99.40       76.87     10.83 o 
  -5   3  12      237.33      255.69     28.59 o 
  -4   3  12      210.12      211.53     25.99 o 
  -3   3  12      103.14       92.45     15.85 o 
  -2   3  12       67.97       69.13     13.38 o 
  -1   3  12        0.64        3.28      2.76 o 
   0   3  12        0.17        5.55      3.61 o 
   1   3  12      656.54      645.77     35.48 o 
   2   3  12      312.80      328.95     22.47 o 
   3   3  12      111.42      130.06     20.08 o 
   4   3  12      857.60      899.87     35.53 o 
   5   3  12        4.12       14.89      6.71 o 
   6   3  12       22.77       22.22      7.89 o 
   7   3  12      455.41      489.63     27.17 o 
   8   3  12       38.78       35.91      9.59 o 
   9   3  12       14.02       24.61      9.25 o 
  10   3  12        5.61       18.22      8.99 o 
 -11   4  12        0.27       13.86     11.01 o 
 -10   4  12      366.90      387.11     25.26 o 
  -9   4  12       62.20       62.33     18.19 o 
  -8   4  12       45.68       39.94     11.24 o 
  -7   4  12       48.21       39.77      8.37 o 
  -6   4  12      886.41      926.39     31.74 o 
  -5   4  12      310.10      288.42     40.36 o 
  -4   4  12      528.22      506.92     27.41 o 
  -3   4  12      252.65      194.45     31.02 o 
  -2   4  12      398.76      429.21     20.18 o 
  -1   4  12      193.32      206.65     12.63 o 
   0   4  12        1.46        6.12      3.37 o 
   1   4  12      137.22      118.26     18.73 o 
   2   4  12      199.16      236.05     14.86 o 
   3   4  12      613.82      610.03     20.87 o 
   4   4  12      202.99      207.42     32.99 o 
   5   4  12       46.44       66.45     12.77 o 
   6   4  12       50.35       69.40     10.70 o 
   7   4  12       66.29       57.82     11.91 o 
   8   4  12       10.28       18.46     10.24 o 
   9   4  12        9.25       10.97      7.80 o 
  10   4  12       27.72       26.21      9.75 o 
 -11   5  12      165.04      143.60     43.25 o 
 -10   5  12        3.39       17.19     12.78 o 
  -9   5  12        6.30       29.63     11.50 o 
  -8   5  12        7.32        7.56      7.39 o 
  -7   5  12        0.57        4.65      6.16 o 
  -6   5  12      193.25      218.46     29.43 o 
  -5   5  12      552.67      495.68     53.55 o 
  -4   5  12       87.34       84.21     13.97 o 
  -3   5  12       20.34       29.40      8.31 o 
  -2   5  12       10.02       12.04      6.23 o 
  -1   5  12       17.41       19.33      5.94 o 
   0   5  12      109.55       85.47     11.02 o 
   1   5  12      126.60      138.21     10.92 o 
   2   5  12      474.51      441.50     16.67 o 
   3   5  12       31.95       33.85      7.69 o 
   4   5  12        3.37       16.26      6.15 o 
   5   5  12      632.76      690.76     49.64 o 
   6   5  12      580.85      651.35     25.99 o 
   7   5  12       65.03       59.34     11.73 o 
   8   5  12        2.22       21.54      6.43 o 
   9   5  12       18.42       17.77      7.74 o 
  10   5  12       82.11       80.32     20.74 o 
 -11   6  12       18.71       14.49     15.78 o 
 -10   6  12      101.08       82.16     25.79 o 
  -9   6  12      421.40      396.56     72.95 o 
  -8   6  12      206.91      255.08     27.28 o 
  -7   6  12        3.83       21.92      8.69 o 
  -6   6  12       18.58       20.96      8.48 o 
  -5   6  12       29.01       19.18      7.02 o 
  -4   6  12      203.14      189.13     35.15 o 
  -3   6  12        1.07       25.81     12.96 o 
  -2   6  12       63.65       50.01     20.11 o 
  -1   6  12       22.91       21.34     10.31 o 
   0   6  12     1364.30     1325.99     37.40 o 
   1   6  12       67.62       50.13     11.59 o 
   2   6  12        0.11        8.92      6.66 o 
   3   6  12      203.20      193.29     15.43 o 
   4   6  12      267.65      236.28     19.07 o 
   5   6  12       64.92       64.90     13.57 o 
   6   6  12       39.01       50.57     12.38 o 
   7   6  12        2.39       17.84     10.10 o 
   8   6  12      333.56      335.14     47.53 o 
   9   6  12       10.22       16.67     10.11 o 
 -10   7  12       51.59       46.89     20.73 o 
  -9   7  12        1.00       23.58     13.09 o 
  -8   7  12        7.25       18.99     11.82 o 
  -7   7  12       21.20       24.10     14.05 o 
  -6   7  12       27.05       52.24     12.15 o 
  -5   7  12       60.57       67.32     14.63 o 
  -4   7  12        1.01       15.37      7.64 o 
  -3   7  12      380.94      380.29     57.07 o 
  -2   7  12        6.70       15.02     10.34 o 
  -1   7  12      815.67      860.97    108.53 o 
   0   7  12      178.23      164.90     32.63 o 
   1   7  12      183.97      199.99     28.14 o 
   2   7  12      199.83      215.75     37.40 o 
   3   7  12       31.17       30.10      7.75 o 
   4   7  12       17.58       20.18      5.67 o 
   5   7  12      433.43      467.42     27.61 o 
   6   7  12       23.37       38.11     12.45 o 
   7   7  12      465.99      459.96     35.54 o 
   8   7  12       15.04       20.56      7.43 o 
   9   7  12      513.77      567.12     40.97 o 
  -9   8  12       53.22       82.25     29.41 o 
  -8   8  12       17.42       41.49     18.13 o 
  -7   8  12        0.70       12.44     12.52 o 
  -6   8  12       27.70       35.69     13.12 o 
  -5   8  12       59.75       42.86     16.29 o 
  -4   8  12       32.53       56.65     18.78 o 
  -3   8  12       72.89       64.60     18.15 o 
  -2   8  12        2.59        2.98     10.83 o 
  -1   8  12       33.89       50.90     15.45 o 
   0   8  12      292.36      295.51     49.98 o 
   1   8  12      283.31      269.43     20.79 o 
   2   8  12      234.89      281.43     42.42 o 
   3   8  12      661.94      574.25     25.86 o 
   4   8  12       33.01       28.75     10.81 o 
   5   8  12        9.21       23.18     11.47 o 
   6   8  12      346.24      379.21     71.55 o 
   7   8  12       72.61       68.66     20.97 o 
   8   8  12       71.76       64.04     21.66 o 
  -9   9  12       39.63       35.32     19.29 o 
  -8   9  12        0.34       18.35     11.43 o 
  -7   9  12       54.34       58.29     25.61 o 
  -6   9  12        4.10       17.28     10.71 o 
  -5   9  12        0.58       15.22     12.15 o 
  -4   9  12      294.50      354.73     77.80 o 
  -3   9  12        4.26       17.97     13.98 o 
  -2   9  12      153.30      140.09     24.60 o 
  -1   9  12       51.94       49.61     12.81 o 
   0   9  12        2.34       24.72     18.89 o 
   1   9  12       17.47       14.10     14.77 o 
   2   9  12       11.84        9.25      6.14 o 
   3   9  12       10.61       18.06      7.55 o 
   4   9  12       20.71       21.64     10.21 o 
   5   9  12       20.08       15.62     13.44 o 
   6   9  12       26.73       25.76     15.71 o 
   7   9  12      136.81      129.65     37.30 o 
  -8  10  12       15.78       27.80     17.48 o 
  -7  10  12        0.84        9.12      9.84 o 
  -6  10  12       13.33       32.42     13.59 o 
  -5  10  12       91.30       63.60     24.12 o 
  -4  10  12       16.56       29.39      9.90 o 
  -3  10  12       47.61       52.74     18.00 o 
  -2  10  12       60.38       50.57     15.62 o 
  -1  10  12       40.50       41.86     15.94 o 
   0  10  12       26.20       30.80     21.71 o 
   1  10  12      107.43      155.50     35.13 o 
   2  10  12       71.76       70.58     19.98 o 
   3  10  12       27.01       37.22     11.32 o 
   4  10  12      452.92      510.13    158.26 o 
   5  10  12       78.62       42.75     16.84 o 
   6  10  12       63.93       73.78     35.50 o 
  -6  11  12      109.30      114.91     44.01 o 
  -5  11  12       15.13       18.22      7.35 o 
  -4  11  12        0.66       19.64     13.99 o 
  -3  11  12        0.95        4.26     13.64 o 
  -2  11  12        5.13       22.66      8.33 o 
  -1  11  12       20.58       21.48     10.82 o 
   0  11  12      209.37      260.28     53.32 o 
   1  11  12      119.27      128.31     31.25 o 
   2  11  12       59.19       44.49     17.35 o 
   3  11  12      288.64      333.54    109.08 o 
   4  11  12        1.20       56.17     29.98 o 
   5  11  12      516.86      419.21    138.25 o 
  -4  12  12       11.53       17.50     12.75 o 
  -3  12  12       23.44       18.38     11.68 o 
  -2  12  12      178.28      169.24     56.66 o 
  -1  12  12       58.30       52.05     25.48 o 
   0  12  12      157.21      153.99     52.87 o 
   1  12  12        8.74       18.07     10.59 o 
   2  12  12       34.93       43.30     16.27 o 
   3  12  12      179.71      213.29     88.28 o 
 -11   0  13       60.15       45.04     26.08 o 
  -9   0  13       10.58       18.91     10.02 o 
  -7   0  13       89.77      101.05     22.78 o 
  -5   0  13      317.51      307.46     24.62 o 
  -3   0  13      239.02      282.50     29.06 o 
  -1   0  13      174.43      230.09     50.45 o 
   1   0  13      116.77      132.13     37.75 o 
   3   0  13     1941.49     1888.60    129.67 o 
   5   0  13       68.57       44.63     12.05 o 
   7   0  13       64.26       65.36     20.53 o 
   9   0  13      177.55      141.90     39.20 o 
 -12   1  13        3.15       15.46      9.01 o 
 -11   1  13        0.41       16.82      7.83 o 
 -10   1  13        7.63       12.55      5.66 o 
  -9   1  13        0.19       12.04      6.33 o 
  -8   1  13      161.70      148.57     28.01 o 
  -7   1  13      279.95      241.76     30.64 o 
  -6   1  13      381.28      388.99     45.93 o 
  -5   1  13        2.36       10.51      4.59 o 
  -4   1  13      170.63      170.63     22.28 o 
  -3   1  13       32.79       25.11      4.67 o 
  -2   1  13       41.37       37.99      6.27 o 
  -1   1  13      165.12      176.19     23.33 o 
   0   1  13      393.45      339.18     60.95 o 
   1   1  13        1.84       14.92      6.52 o 
   2   1  13      378.87      362.77     38.88 o 
   3   1  13       51.44       49.98     10.18 o 
   4   1  13      147.50      226.68     32.30 o 
   5   1  13       50.18       49.39      9.47 o 
   6   1  13      326.61      329.74     25.81 o 
   7   1  13      141.87      117.72     18.59 o 
   8   1  13      125.01      147.14     28.24 o 
   9   1  13      247.42      236.34     47.38 o 
  10   1  13      105.42       69.11     18.65 o 
 -11   2  13        0.29       14.18      7.55 o 
 -10   2  13       65.97       78.94     19.39 o 
  -9   2  13        2.98        5.84     10.12 o 
  -8   2  13      277.06      227.78     36.98 o 
  -7   2  13      207.93      189.52     25.65 o 
  -6   2  13      111.89      124.85     19.22 o 
  -5   2  13     1667.02     1564.75     41.37 o 
  -4   2  13      108.42      108.93      9.05 o 
  -3   2  13      920.83      955.53     48.77 o 
  -2   2  13      159.29      158.02     12.34 o 
  -1   2  13      857.93      771.21     27.59 o 
   0   2  13      232.99      202.17     22.31 o 
   1   2  13      712.36      816.26     36.29 o 
   2   2  13      455.30      468.07     20.76 o 
   3   2  13       19.49       23.44      9.24 o 
   4   2  13     1330.19     1237.20     41.17 o 
   5   2  13      367.75      440.02     29.24 o 
   6   2  13      118.54       99.66     20.35 o 
   7   2  13      124.92      118.45     18.44 o 
   8   2  13       14.94       25.83      7.96 o 
   9   2  13       14.83       24.30      9.72 o 
  10   2  13      211.26      219.57     54.14 o 
 -11   3  13        0.99       11.17      7.56 o 
 -10   3  13       33.70       37.16     10.87 o 
  -9   3  13        2.57       10.53      5.19 o 
  -8   3  13      149.11      155.48     27.65 o 
  -7   3  13      591.37      616.32     26.31 o 
  -6   3  13      230.57      268.50     34.47 o 
  -5   3  13      229.04      218.15     30.17 o 
  -4   3  13      483.49      496.04     24.10 o 
  -3   3  13      242.08      234.40     49.41 o 
  -2   3  13      702.92      648.48     26.36 o 
  -1   3  13      735.53      742.43     23.94 o 
   0   3  13        3.74       14.81      4.69 o 
   1   3  13       74.32       60.59     10.92 o 
   2   3  13      733.79      694.83     69.58 o 
   3   3  13      725.21      727.32     53.05 o 
   4   3  13     4707.05     4699.45     98.54 o 
   5   3  13        8.83       14.69      8.16 o 
   6   3  13      247.26      202.09     29.72 o 
   7   3  13      139.57      126.10     18.77 o 
   8   3  13       45.36       61.44     15.85 o 
   9   3  13        7.18       20.79      7.69 o 
  10   3  13       21.76       33.85     14.25 o 
 -11   4  13       51.08       44.13     14.40 o 
 -10   4  13        1.11        9.56      6.88 o 
  -9   4  13      213.85      210.21     36.63 o 
  -8   4  13       13.88        7.46      6.98 o 
  -7   4  13       88.99       79.06     19.05 o 
  -6   4  13      156.88      146.41     21.95 o 
  -5   4  13       21.45       40.07     10.98 o 
  -4   4  13      164.77      148.65     25.49 o 
  -3   4  13      384.78      405.64     65.66 o 
  -2   4  13       12.61        8.63      5.84 o 
  -1   4  13      644.51      687.78     28.01 o 
   0   4  13       12.73        9.66      3.14 o 
   1   4  13      781.08      765.08     20.74 o 
   2   4  13       26.14       33.06      8.51 o 
   3   4  13      117.87      120.39     19.17 o 
   4   4  13      144.35      145.51     24.79 o 
   5   4  13        9.29        8.67      4.49 o 
   6   4  13       76.60       78.03     18.70 o 
   7   4  13        2.81       20.21     10.20 o 
   8   4  13       21.62       23.13      8.83 o 
   9   4  13       17.00       17.11      8.89 o 
  10   4  13        1.62        8.70      6.32 o 
 -11   5  13       10.28       15.42      7.47 o 
 -10   5  13        7.60       24.04      8.87 o 
  -9   5  13       43.35       44.90     13.27 o 
  -8   5  13       20.58       30.72     10.51 o 
  -7   5  13      267.65      244.50     37.49 o 
  -6   5  13       33.69       46.67     12.87 o 
  -5   5  13        6.16        9.55      6.16 o 
  -4   5  13       83.87       99.50     18.80 o 
  -3   5  13        8.77       23.69      9.55 o 
  -2   5  13      275.06      337.34     51.09 o 
  -1   5  13       28.93       29.88      8.01 o 
   0   5  13       19.28       17.58      8.92 o 
   1   5  13       24.24       31.14      9.30 o 
   2   5  13     1085.47     1056.04     48.01 o 
   3   5  13       15.92       33.66      8.79 o 
   4   5  13        3.96       17.21      6.98 o 
   5   5  13        4.05       11.43      5.02 o 
   6   5  13       45.65       46.21     11.23 o 
   7   5  13       14.48       27.84      8.48 o 
   8   5  13        3.17        5.08      7.53 o 
   9   5  13      280.53      236.27     47.81 o 
 -10   6  13        5.49       22.32     12.76 o 
  -9   6  13        4.43       14.11      9.14 o 
  -8   6  13       96.59       73.98     21.95 o 
  -7   6  13       15.12       16.30      6.87 o 
  -6   6  13      142.54      121.02     24.79 o 
  -5   6  13      471.04      446.28     31.63 o 
  -4   6  13      188.75      191.13     39.95 o 
  -3   6  13      148.00      150.02     24.15 o 
  -2   6  13       67.66       66.43     16.46 o 
  -1   6  13      251.25      204.94     51.67 o 
   0   6  13        2.88        6.96      2.72 o 
   1   6  13      206.11      174.27     25.63 o 
   2   6  13       52.21       46.19      8.90 o 
   3   6  13      794.20      846.25     29.32 o 
   4   6  13      210.36      180.33     33.03 o 
   5   6  13      203.22      207.22     35.16 o 
   6   6  13        0.70       10.16      6.65 o 
   7   6  13      190.28      180.05     36.44 o 
   8   6  13        9.01       22.50      9.56 o 
   9   6  13       27.92       27.15     11.71 o 
 -10   7  13        4.22       10.23     13.54 o 
  -9   7  13        4.84       11.12     11.09 o 
  -8   7  13       55.50       73.61     14.52 o 
  -7   7  13      148.90      119.58     31.41 o 
  -6   7  13       77.83      109.08     23.13 o 
  -5   7  13       36.63       50.25     20.61 o 
  -4   7  13      118.06      115.72     29.66 o 
  -3   7  13      306.85      321.51     48.91 o 
  -2   7  13       81.24       81.56     20.97 o 
  -1   7  13       46.17       61.61     16.66 o 
   0   7  13     1216.38     1289.26     45.10 o 
   1   7  13        1.99        7.57      6.42 o 
   2   7  13      372.33      407.30     27.44 o 
   3   7  13      205.91      189.37     36.69 o 
   4   7  13      186.03      173.16     24.68 o 
   5   7  13       57.41       37.73     17.88 o 
   6   7  13       87.88      116.25     35.16 o 
   7   7  13       12.56       27.64     14.16 o 
   8   7  13      235.89      175.02     43.04 o 
  -9   8  13       40.68       44.78     16.43 o 
  -8   8  13       50.14       80.21     21.76 o 
  -7   8  13      207.32      144.37     42.85 o 
  -6   8  13       16.92       31.24     12.56 o 
  -5   8  13      163.66      196.14     42.70 o 
  -4   8  13      189.11      204.37     40.29 o 
  -3   8  13      434.82      471.74     81.51 o 
  -2   8  13        0.43       10.41     10.37 o 
  -1   8  13        3.83       33.33     14.01 o 
   0   8  13      204.09      211.13     37.88 o 
   1   8  13      437.22      410.09     73.06 o 
   2   8  13     1043.94     1184.65     48.05 o 
   3   8  13      159.80       57.19     51.81 o 
   4   8  13       36.75       37.54     10.35 o 
   5   8  13       13.91       16.66     10.53 o 
   6   8  13        9.23       37.17     15.02 o 
   7   8  13       16.87       19.61     14.06 o 
   8   8  13       31.18       54.26     18.93 o 
  -8   9  13       14.19       27.03     12.03 o 
  -7   9  13       51.24       76.87     21.66 o 
  -6   9  13       52.47       59.50     20.85 o 
  -5   9  13        0.79       11.62     11.56 o 
  -4   9  13       15.75       22.16     11.88 o 
  -3   9  13        6.12       33.32     10.97 o 
  -2   9  13        0.59      105.19     58.92 o 
  -1   9  13        4.23       18.19      9.23 o 
   0   9  13        5.05       10.88     10.63 o 
   1   9  13       46.08       59.01     16.84 o 
   2   9  13       76.38       93.95     26.02 o 
   3   9  13        4.86       32.16     18.41 o 
   4   9  13       62.77       76.27     19.55 o 
   5   9  13       30.31       23.75     15.42 o 
   6   9  13       60.44       72.75     25.76 o 
   7   9  13       80.31       86.74     34.17 o 
  -7  10  13        0.08       23.85     14.60 o 
  -6  10  13      110.03       90.26     29.99 o 
  -5  10  13        3.78       17.13     15.70 o 
  -4  10  13      326.21      262.40     78.08 o 
  -3  10  13      219.30      205.02     50.35 o 
  -2  10  13       19.43       24.12     11.17 o 
  -1  10  13      589.75      626.39     71.55 o 
   0  10  13        8.90       11.32      8.25 o 
   1  10  13        3.88       13.72     14.00 o 
   2  10  13       81.39       75.33     20.10 o 
   3  10  13      101.56       88.98     27.53 o 
   4  10  13       73.96       56.59     29.98 o 
   5  10  13       43.53       41.62     20.34 o 
   6  10  13        1.31       19.78     20.98 o 
  -5  11  13       43.57       57.32     20.40 o 
  -4  11  13      242.64      243.51     72.44 o 
  -3  11  13       30.24       23.37     12.24 o 
  -2  11  13       79.06       85.29     28.29 o 
  -1  11  13       11.05       14.38     11.26 o 
   0  11  13       77.67       59.74     11.44 o 
   1  11  13      322.39      340.90     29.78 o 
   2  11  13      348.80      250.27     69.98 o 
   3  11  13        9.66       35.92     18.93 o 
   4  11  13      384.13      517.91     51.22 o 
  -3  12  13       25.45       30.20     14.90 o 
  -2  12  13        8.68        5.93     11.02 o 
  -1  12  13       70.26       46.47     17.03 o 
   0  12  13        0.16       17.23     11.06 o 
   1  12  13      180.14      110.52     54.04 o 
 -10   0  14      194.65      171.41     55.12 o 
  -8   0  14        4.63       14.26      7.47 o 
  -6   0  14       85.94      104.22     25.40 o 
  -4   0  14        0.61       11.93      6.72 o 
  -2   0  14      629.65      671.64     27.36 o 
   0   0  14      476.11      456.95     48.33 o 
   2   0  14       61.11       65.79     19.45 o 
   4   0  14      109.22      101.29     25.77 o 
   6   0  14       68.07       44.16     11.07 o 
   8   0  14       93.54      108.30     26.58 o 
  10   0  14        3.24       21.37     19.06 o 
 -11   1  14       42.35       35.47     12.69 o 
 -10   1  14       38.11       47.11     11.14 o 
  -9   1  14       55.65       46.16     11.60 o 
  -8   1  14        0.86       10.62      5.07 o 
  -7   1  14       36.86       36.97      8.70 o 
  -6   1  14       70.14       58.98     10.55 o 
  -5   1  14       43.17       45.11      8.24 o 
  -4   1  14      182.97      173.07     16.18 o 
  -3   1  14      525.98      533.76     20.50 o 
  -2   1  14      604.53      570.16     19.47 o 
  -1   1  14        7.48       13.65      5.09 o 
   0   1  14      186.61      196.86     31.89 o 
   1   1  14      825.01      913.83     33.58 o 
   2   1  14       84.99       81.49     15.46 o 
   3   1  14       36.69       36.82     10.27 o 
   4   1  14       18.08       34.89      9.87 o 
   5   1  14       23.48       27.52      7.57 o 
   6   1  14      140.60      135.73     27.09 o 
   7   1  14      208.07      212.62     33.91 o 
   8   1  14       32.68       41.52     11.11 o 
   9   1  14        3.81       21.42      7.74 o 
  10   1  14       15.24       21.29     10.77 o 
 -11   2  14      133.00       89.94     27.98 o 
 -10   2  14      205.91      200.40     38.76 o 
  -9   2  14       12.12       17.38     10.10 o 
  -8   2  14      355.68      313.43     44.50 o 
  -7   2  14      124.19       96.02     15.55 o 
  -6   2  14      509.87      504.03     44.91 o 
  -5   2  14       67.35       59.42     11.58 o 
  -4   2  14       10.54       11.74      5.01 o 
  -3   2  14      156.45      148.88     17.42 o 
  -2   2  14      902.26      879.27     38.77 o 
  -1   2  14      180.06      218.83     20.71 o 
   0   2  14       79.99       65.56     13.58 o 
   1   2  14      651.80      692.83     41.33 o 
   2   2  14      382.90      443.66     25.71 o 
   3   2  14      433.80      478.64     56.26 o 
   4   2  14       89.49       87.83     13.82 o 
   5   2  14      444.29      471.68     29.52 o 
   6   2  14      399.09      396.32     31.00 o 
   7   2  14       46.80       45.86     10.78 o 
   8   2  14       34.57       37.43     10.78 o 
   9   2  14       74.60       64.77     16.70 o 
  10   2  14       12.97        6.77      8.73 o 
 -11   3  14       52.04       62.20     20.94 o 
 -10   3  14       18.16       21.37      9.73 o 
  -9   3  14      110.91       93.39     20.12 o 
  -8   3  14       10.47       19.47     10.16 o 
  -7   3  14        1.83       11.28      9.10 o 
  -6   3  14      664.83      620.87     31.24 o 
  -5   3  14       83.78       91.37     15.15 o 
  -4   3  14      302.07      347.28     49.70 o 
  -3   3  14      385.81      446.00     65.96 o 
  -2   3  14      109.96       91.76      8.95 o 
  -1   3  14     3127.25     2859.04    190.38 o 
   0   3  14       11.04        7.03      4.71 o 
   1   3  14      443.00      415.90     21.32 o 
   2   3  14      124.08       82.78     30.62 o 
   3   3  14      450.90      461.01     31.18 o 
   4   3  14       13.45       22.08      6.45 o 
   5   3  14        4.80       22.75      5.55 o 
   6   3  14      318.95      276.60     42.99 o 
   7   3  14      147.72      131.31     20.11 o 
   8   3  14        7.77       10.06      8.71 o 
   9   3  14        5.77       17.44      8.62 o 
 -11   4  14        2.52       18.39      9.04 o 
 -10   4  14       30.71       21.94      7.58 o 
  -9   4  14       22.88       36.37      7.64 o 
  -8   4  14      294.35      304.23     41.03 o 
  -7   4  14        3.76       18.31      6.14 o 
  -6   4  14       46.75       68.45     16.03 o 
  -5   4  14       97.37      100.91     23.28 o 
  -4   4  14      439.95      452.22     52.14 o 
  -3   4  14       25.73       27.80      9.23 o 
  -2   4  14        0.50        6.62      9.33 o 
  -1   4  14        5.16        8.18      5.88 o 
   0   4  14       92.41      133.98     19.85 o 
   1   4  14       18.72       21.21      6.69 o 
   2   4  14     1664.32     1637.30     44.75 o 
   3   4  14        1.18        9.01      5.76 o 
   4   4  14      156.34      156.29     26.15 o 
   5   4  14        0.17        5.16      6.21 o 
   6   4  14        3.09       11.72      6.91 o 
   7   4  14        4.67       13.66      6.70 o 
   8   4  14       13.15       25.88      8.35 o 
   9   4  14      100.02       89.68     22.02 o 
 -10   5  14       12.64       19.53     10.06 o 
  -9   5  14        0.01       17.74      8.86 o 
  -8   5  14      120.51       85.13     21.65 o 
  -7   5  14      123.84      121.00     23.59 o 
  -6   5  14      404.11      383.80     37.93 o 
  -5   5  14        1.74       24.95      8.15 o 
  -4   5  14        0.17       -0.39     10.70 o 
  -3   5  14       53.16       50.81     14.65 o 
  -2   5  14      352.14      364.08     61.95 o 
  -1   5  14      146.40      193.64     34.44 o 
   0   5  14       43.07       41.38     10.03 o 
   1   5  14        5.36       16.45      5.10 o 
   2   5  14      759.76      717.61     36.93 o 
   3   5  14        3.19        8.59      5.76 o 
   4   5  14        9.99       10.19      5.00 o 
   5   5  14      181.72      153.29     32.16 o 
   6   5  14        4.26       14.34      7.04 o 
   7   5  14       18.01       18.68      8.43 o 
   8   5  14       19.26       24.43      8.62 o 
   9   5  14       44.00       48.07     10.46 o 
 -10   6  14        9.96       29.55     14.35 o 
  -9   6  14        3.37        6.66      8.45 o 
  -8   6  14       19.04       37.12     13.85 o 
  -7   6  14       20.44       34.11     13.21 o 
  -6   6  14       83.60      110.45     22.41 o 
  -5   6  14      213.12      217.55     32.24 o 
  -4   6  14      117.73      122.57     26.45 o 
  -3   6  14       46.03       57.23     15.86 o 
  -2   6  14      853.47      910.69     46.43 o 
  -1   6  14        9.28       14.32      8.76 o 
   0   6  14     1141.47     1126.38     83.83 o 
   1   6  14       48.76       49.19     13.44 o 
   2   6  14      501.98      510.34     19.72 o 
   3   6  14      232.19      235.03     25.58 o 
   4   6  14      582.77      668.34     25.93 o 
   5   6  14       53.12       51.43     13.89 o 
   6   6  14        0.61       11.38      9.10 o 
   7   6  14        2.09       13.07      8.54 o 
   8   6  14        0.29       10.15     12.79 o 
  -9   7  14      228.90      176.71     67.69 o 
  -8   7  14       48.13       47.06     14.03 o 
  -7   7  14       51.30       44.65     19.67 o 
  -6   7  14       83.46       79.76     29.18 o 
  -5   7  14      638.39      657.07     57.74 o 
  -4   7  14      118.93      165.06     41.68 o 
  -3   7  14       63.36       69.11     15.87 o 
  -2   7  14       58.20       87.61     19.32 o 
  -1   7  14      329.60      317.61     59.97 o 
   0   7  14      251.03      300.55     41.54 o 
   1   7  14      669.92      701.67     99.62 o 
   2   7  14       29.73       42.16     14.02 o 
   3   7  14      470.93      515.29     36.71 o 
   4   7  14       64.18       59.18     17.17 o 
   5   7  14       23.09       18.87      8.25 o 
   6   7  14        0.67       11.42     11.34 o 
   7   7  14       61.02       74.30     25.47 o 
   8   7  14       23.46       28.97     12.75 o 
  -8   8  14      166.15      201.65     63.16 o 
  -7   8  14       46.53       61.22     24.52 o 
  -6   8  14      661.57      691.60     37.97 o 
  -5   8  14      202.73      170.47     42.59 o 
  -4   8  14       45.93       72.96     18.11 o 
  -3   8  14      322.74      283.15     72.24 o 
  -2   8  14       50.28       72.24     22.19 o 
  -1   8  14       53.55       67.06     19.14 o 
   0   8  14       17.42       17.44     10.17 o 
   1   8  14        7.32       26.16     14.38 o 
   2   8  14       13.43       27.21     12.06 o 
   3   8  14      201.05      179.56     45.11 o 
   4   8  14       35.36       49.52     27.13 o 
   5   8  14      101.59       95.34     29.35 o 
   6   8  14       53.32       59.64     20.60 o 
   7   8  14       31.75       38.73     16.87 o 
  -7   9  14       45.63       52.32     23.63 o 
  -6   9  14        6.31       29.32     14.66 o 
  -5   9  14        5.26       29.39     16.19 o 
  -4   9  14        4.08        6.73      8.44 o 
  -3   9  14        0.72        9.50     12.21 o 
  -2   9  14       13.77       20.99     10.88 o 
  -1   9  14      294.27      308.28     82.96 o 
   0   9  14       27.14       29.12      8.98 o 
   1   9  14       97.76       94.10     25.99 o 
   2   9  14       25.28       24.85      9.91 o 
   3   9  14        6.46        8.13      9.23 o 
   4   9  14       27.75       37.67     26.28 o 
   5   9  14       85.12      105.58     41.12 o 
   6   9  14      188.42      157.28     61.57 o 
  -6  10  14        4.74       18.83     14.57 o 
  -5  10  14       21.69       26.71     16.93 o 
  -4  10  14      154.23      188.39     55.75 o 
  -3  10  14        0.07        7.45     14.65 o 
  -2  10  14      116.25      106.57     19.23 o 
  -1  10  14       14.33       18.03     12.28 o 
   0  10  14       75.39       86.42     27.01 o 
   1  10  14       12.25       25.33     12.26 o 
   2  10  14       38.93       43.86     20.16 o 
   3  10  14      202.29      198.56     53.35 o 
   4  10  14       70.90       69.40     30.93 o 
   5  10  14        3.21       15.45     19.41 o 
  -4  11  14        5.63       25.24     15.75 o 
  -3  11  14      147.74      173.09     56.43 o 
  -2  11  14       35.55       35.72     12.28 o 
  -1  11  14      156.22      201.69     42.99 o 
   0  11  14        6.21       17.03      9.59 o 
   1  11  14       13.42       16.92     12.90 o 
   2  11  14       31.12       30.52     16.40 o 
   3  11  14      117.10      113.10     50.15 o 
 -11   0  15       67.20       53.12     28.66 o 
  -9   0  15       26.07       19.80     14.58 o 
  -7   0  15      380.04      293.12     30.06 o 
  -5   0  15      541.61      596.45     34.49 o 
  -3   0  15       95.26       75.29     20.31 o 
  -1   0  15       16.53       11.18      7.00 o 
   1   0  15      266.82      261.52     54.73 o 
   3   0  15       25.73       40.18     12.53 o 
   5   0  15      266.35      180.72     59.82 o 
   7   0  15       44.40       46.82     14.58 o 
   9   0  15      166.11      156.98     52.06 o 
 -11   1  15        3.32        9.94      6.80 o 
 -10   1  15       11.67       10.15      8.23 o 
  -9   1  15       71.42       91.28     22.80 o 
  -8   1  15      173.82      166.30     33.82 o 
  -7   1  15      199.28      214.30     35.74 o 
  -6   1  15      489.93      418.42     32.63 o 
  -5   1  15      187.06      183.49     21.75 o 
  -4   1  15        1.53       12.50      4.69 o 
  -3   1  15      230.80      245.11     14.96 o 
  -2   1  15        2.59        9.88      4.00 o 
  -1   1  15      686.54      666.96     27.30 o 
   0   1  15        6.44       18.08      8.16 o 
   1   1  15      216.54      235.77     26.08 o 
   2   1  15       74.64      122.27     17.96 o 
   3   1  15      237.14      256.53     34.54 o 
   4   1  15       30.02       45.24     10.63 o 
   5   1  15       89.42       80.05     14.71 o 
   6   1  15      108.99      118.91     19.51 o 
   7   1  15       46.13       48.65     10.07 o 
   8   1  15       74.79       76.82     15.26 o 
   9   1  15       52.11       32.44     13.36 o 
 -11   2  15      117.08       66.20     30.32 o 
 -10   2  15       58.40       54.17     16.58 o 
  -9   2  15      585.69      606.41     33.62 o 
  -8   2  15        0.30       14.00      7.66 o 
  -7   2  15        8.40       17.56      8.73 o 
  -6   2  15      170.15      183.46     34.44 o 
  -5   2  15       37.78       42.46     10.35 o 
  -4   2  15      315.78      322.04     16.97 o 
  -3   2  15        6.55        9.39      3.77 o 
  -2   2  15      142.23      168.07     25.01 o 
  -1   2  15       35.37       34.79      7.53 o 
   0   2  15        0.18        9.59      5.56 o 
   1   2  15       75.60       89.18     15.00 o 
   2   2  15      128.77      131.07     23.25 o 
   3   2  15       31.25       38.94      7.80 o 
   4   2  15       48.53       28.20      7.87 o 
   5   2  15      272.85      246.80     31.36 o 
   6   2  15        9.73       14.43      6.64 o 
   7   2  15      210.91      228.92     37.17 o 
   8   2  15       19.38       23.87      8.04 o 
   9   2  15       26.40       34.59     15.21 o 
 -10   3  15        4.96       24.48     10.09 o 
  -9   3  15        0.80       11.25      5.54 o 
  -8   3  15       39.42       33.44     11.50 o 
  -7   3  15       23.80       33.29     12.42 o 
  -6   3  15      287.81      285.64     44.92 o 
  -5   3  15      407.14      375.29     41.61 o 
  -4   3  15     1680.31     1723.62     60.30 o 
  -3   3  15        3.45       11.34     17.40 o 
  -2   3  15       31.51       36.31      9.49 o 
  -1   3  15       17.10       15.11      6.65 o 
   0   3  15      374.22      416.06     24.90 o 
   1   3  15      233.56      240.46     32.28 o 
   2   3  15       10.48       13.27      5.73 o 
   3   3  15      264.88      281.20     40.16 o 
   4   3  15      117.76      124.46     22.07 o 
   5   3  15      186.06      206.17     31.82 o 
   6   3  15      542.17      565.04     43.22 o 
   7   3  15      220.21      181.04     34.69 o 
   8   3  15      165.80      132.17     33.31 o 
   9   3  15        1.51       50.72     31.39 o 
 -10   4  15       54.67       65.40     20.85 o 
  -9   4  15        0.27       18.18     10.84 o 
  -8   4  15       34.50       36.54     11.53 o 
  -7   4  15      447.32      511.65     36.85 o 
  -6   4  15      101.31       92.91     23.08 o 
  -5   4  15       19.72       23.58      8.38 o 
  -4   4  15       38.00       39.26     12.01 o 
  -3   4  15      232.45      319.67     65.64 o 
  -2   4  15       43.40       67.99     13.47 o 
  -1   4  15       54.23       61.04     20.41 o 
   0   4  15      172.93      191.37     18.33 o 
   1   4  15        2.04       10.51      4.53 o 
   2   4  15       39.91       42.78      9.94 o 
   3   4  15      314.80      329.18     21.87 o 
   4   4  15        3.22        7.69      7.33 o 
   5   4  15      243.47      253.40     38.70 o 
   6   4  15        9.37       23.49      7.98 o 
   7   4  15      427.35      387.02     30.19 o 
   8   4  15        2.68       13.00      7.05 o 
 -10   5  15       25.95       40.85     15.74 o 
  -9   5  15       44.04       30.44     12.05 o 
  -8   5  15        0.02       21.81      8.88 o 
  -7   5  15       15.48       16.86      7.60 o 
  -6   5  15       38.41       38.17     12.40 o 
  -5   5  15      223.16      232.03     48.84 o 
  -4   5  15        9.55       24.10     12.82 o 
  -3   5  15      221.70      211.19     45.79 o 
  -2   5  15       37.03       44.70     15.12 o 
  -1   5  15      218.13      279.84     39.65 o 
   0   5  15       97.97       69.72     19.97 o 
   1   5  15       14.07       10.84      8.42 o 
   2   5  15      206.86      208.78     17.77 o 
   3   5  15        0.01        4.69      5.87 o 
   4   5  15      141.72      141.56     25.75 o 
   5   5  15      113.94       66.51     15.67 o 
   6   5  15        2.07        9.88      6.39 o 
   7   5  15       85.03       68.92     20.68 o 
   8   5  15       24.80       23.38     11.02 o 
  -9   6  15       43.35       41.18     14.15 o 
  -8   6  15      142.32       98.96     40.43 o 
  -7   6  15       18.54       24.88     11.22 o 
  -6   6  15       26.56       35.18     17.00 o 
  -5   6  15      159.24      139.05     36.61 o 
  -4   6  15        2.50       26.66      9.99 o 
  -3   6  15       32.02       52.80     17.05 o 
  -2   6  15       11.68        5.05     11.75 o 
  -1   6  15      294.81      343.25     59.48 o 
   0   6  15      231.33      261.88     72.81 o 
   1   6  15       10.66       22.16     10.04 o 
   2   6  15        0.03       11.94      9.36 o 
   3   6  15      137.89      101.82     22.14 o 
   4   6  15      126.03      104.93     20.47 o 
   5   6  15       69.28       39.84     16.34 o 
   6   6  15       12.60       12.67     10.46 o 
   7   6  15        0.94       12.39      8.97 o 
   8   6  15       93.94       95.23     34.32 o 
  -8   7  15      139.17       98.19     23.97 o 
  -7   7  15        9.48       23.26     11.55 o 
  -6   7  15      203.48      198.89     47.56 o 
  -5   7  15        0.06       -3.43      9.20 o 
  -4   7  15      283.77      286.99     66.81 o 
  -3   7  15        2.65       20.72     10.37 o 
  -2   7  15       89.66      102.15     25.77 o 
  -1   7  15      120.03       91.51     21.31 o 
   0   7  15      575.28      619.82     87.84 o 
   1   7  15      195.50      216.34     42.93 o 
   2   7  15       28.05       42.27     12.46 o 
   3   7  15       64.35       56.17     17.29 o 
   4   7  15       86.05       60.21     16.51 o 
   5   7  15        8.89        6.40      7.45 o 
   6   7  15      157.97      169.22     47.67 o 
   7   7  15        3.20       10.36     13.96 o 
  -8   8  15       12.74       14.14     11.82 o 
  -7   8  15        8.14        9.07      8.06 o 
  -6   8  15       89.19       56.15     22.67 o 
  -5   8  15       20.08       27.56     19.90 o 
  -4   8  15       50.27       72.18     23.58 o 
  -3   8  15       57.82       45.57     12.15 o 
  -2   8  15       54.56       71.80     25.65 o 
  -1   8  15      426.64      433.82     87.62 o 
   0   8  15       92.56      104.70     27.16 o 
   1   8  15       43.18       69.13     20.58 o 
   2   8  15       57.97       45.68     16.25 o 
   3   8  15        0.05       21.18      7.86 o 
   4   8  15        3.10       16.92     11.71 o 
   5   8  15        1.60       19.91     15.99 o 
   6   8  15        3.81       17.82     12.38 o 
  -7   9  15        2.97        8.05     18.58 o 
  -6   9  15       27.48       50.59     15.36 o 
  -5   9  15       48.82       35.80     24.38 o 
  -4   9  15       72.07       86.08     23.60 o 
  -3   9  15       52.87       63.14     22.76 o 
  -2   9  15      157.28      165.61     46.91 o 
  -1   9  15      268.73      260.59     70.06 o 
   0   9  15      105.94       78.40     23.14 o 
   1   9  15        0.80       28.00     12.40 o 
   2   9  15       36.47       28.38     11.74 o 
   3   9  15        1.31        8.03      9.59 o 
   4   9  15        0.54       22.91     13.65 o 
   5   9  15       25.58       24.33     17.63 o 
  -5  10  15       30.89       52.53     22.08 o 
  -4  10  15       19.69       23.20     11.80 o 
  -3  10  15      145.50      144.90     55.25 o 
  -2  10  15       54.60       63.56     17.75 o 
  -1  10  15      171.12      158.85     45.50 o 
   0  10  15       98.55       65.49     22.71 o 
   1  10  15       29.79       59.64     22.67 o 
   2  10  15       24.94       18.92     13.66 o 
   3  10  15        2.01       18.36     25.97 o 
  -2  11  15        2.24       23.50     12.18 o 
  -1  11  15       65.84       37.43     19.09 o 
   0  11  15       25.86       15.07     10.35 o 
   1  11  15        8.91       33.23     13.97 o 
 -10   0  16        6.88       24.20     23.01 o 
  -8   0  16       32.76       49.25     23.22 o 
  -6   0  16        0.09        6.52      7.05 o 
  -4   0  16      929.02      961.37     60.19 o 
  -2   0  16       31.09       32.65     14.42 o 
   0   0  16      115.72       71.31     22.92 o 
   2   0  16       96.17       97.87     29.49 o 
   4   0  16      536.50      567.53     41.38 o 
   6   0  16        1.74       14.23      8.81 o 
   8   0  16       30.04       29.40      9.14 o 
 -10   1  16      145.79       93.66     31.23 o 
  -9   1  16        0.24       10.32      6.92 o 
  -8   1  16        0.17       17.34     11.21 o 
  -7   1  16      604.53      622.91     43.75 o 
  -6   1  16      258.10      218.73     43.45 o 
  -5   1  16       10.55       12.96      5.37 o 
  -4   1  16       90.78       83.34     17.85 o 
  -3   1  16        0.09        9.78      5.55 o 
  -2   1  16       16.56       13.31      5.06 o 
  -1   1  16        7.55       12.78      7.42 o 
   0   1  16      160.67      175.71     28.49 o 
   1   1  16       95.74      114.80     20.69 o 
   2   1  16       68.51       84.57     14.53 o 
   3   1  16      178.34      192.32     37.35 o 
   4   1  16        1.78       -0.67      8.48 o 
   5   1  16       55.30       42.53     14.57 o 
   6   1  16      445.64      419.55     27.24 o 
   7   1  16       55.12       69.91     12.70 o 
   8   1  16      154.09      132.90     35.84 o 
 -10   2  16       84.52       78.76     20.16 o 
  -9   2  16       97.53       76.19     25.28 o 
  -8   2  16       41.88       56.59     15.14 o 
  -7   2  16       49.66       33.47     11.35 o 
  -6   2  16       25.41       27.35      7.24 o 
  -5   2  16      466.74      503.79     28.46 o 
  -4   2  16      105.09       82.59     19.36 o 
  -3   2  16      142.36      164.40     30.28 o 
  -2   2  16      264.54      281.77     14.44 o 
  -1   2  16      206.32      188.85     14.82 o 
   0   2  16        0.48       12.83      6.06 o 
   1   2  16      160.27      176.67     27.24 o 
   2   2  16        0.08        4.91      4.97 o 
   3   2  16       10.20        6.41      8.97 o 
   4   2  16       12.70       13.10      6.20 o 
   5   2  16       14.95       18.40      8.76 o 
   6   2  16       13.20       24.17      9.81 o 
   7   2  16      403.80      362.50     60.40 o 
   8   2  16      163.50       91.88     24.28 o 
 -10   3  16       58.12       43.93     15.22 o 
  -9   3  16      492.26      552.04     44.65 o 
  -8   3  16       35.01       30.74      9.13 o 
  -7   3  16        7.87       17.49      7.51 o 
  -6   3  16      114.63      129.91     22.37 o 
  -5   3  16       87.63      109.25     25.53 o 
  -4   3  16        0.01       13.62      8.12 o 
  -3   3  16     1139.12     1133.75     68.62 o 
  -2   3  16       76.19       72.63     14.00 o 
  -1   3  16       14.53       15.90      6.80 o 
   0   3  16       42.34       57.38     10.40 o 
   1   3  16      201.83      248.22     32.21 o 
   2   3  16       96.33       90.78     18.19 o 
   3   3  16      862.18      805.84     29.87 o 
   4   3  16      165.76      159.85     30.71 o 
   5   3  16      611.05      642.03     28.36 o 
   6   3  16       68.38       79.35     18.18 o 
   7   3  16       64.40       70.80     14.09 o 
   8   3  16        9.44       22.96      9.95 o 
  -9   4  16       45.77       34.89     11.37 o 
  -8   4  16        9.48       28.98      8.76 o 
  -7   4  16        6.54       15.72      8.11 o 
  -6   4  16      225.31      216.11     31.68 o 
  -5   4  16       13.53        9.07     10.08 o 
  -4   4  16       32.02       24.76      9.44 o 
  -3   4  16      369.71      362.85     64.20 o 
  -2   4  16       17.21       22.24      8.16 o 
  -1   4  16        7.96       21.04     10.39 o 
   0   4  16        2.60        6.11     11.29 o 
   1   4  16        3.86       16.45      8.28 o 
   2   4  16       30.91       50.14     13.77 o 
   3   4  16       68.50       73.99     15.09 o 
   4   4  16        1.69        8.44      5.66 o 
   5   4  16      301.73      277.47     30.19 o 
   6   4  16      108.91      103.06     25.30 o 
   7   4  16      179.66      152.33     40.42 o 
   8   4  16      185.72      140.37     44.26 o 
  -9   5  16       89.36       69.72     20.44 o 
  -8   5  16        2.09       12.25      9.69 o 
  -7   5  16       71.86       78.53     23.05 o 
  -6   5  16       13.93       22.09     13.81 o 
  -5   5  16        3.15       11.38     10.91 o 
  -4   5  16        0.78       39.41     13.12 o 
  -3   5  16       50.24       45.00     15.70 o 
  -2   5  16      137.20      152.30     34.63 o 
  -1   5  16       71.76       93.00     21.59 o 
   0   5  16       68.02       69.41     23.82 o 
   1   5  16       14.75       17.62      7.62 o 
   2   5  16        2.21       16.69      6.14 o 
   3   5  16        3.26       14.33      6.58 o 
   4   5  16       29.34       17.36      7.56 o 
   5   5  16        4.30        9.75      8.30 o 
   6   5  16        0.72        5.84      7.35 o 
   7   5  16        9.23       18.64      7.80 o 
  -8   6  16       24.16       39.73     12.94 o 
  -7   6  16        8.96       16.38      7.71 o 
  -6   6  16        2.14       12.59     10.37 o 
  -5   6  16      100.15      101.69     32.87 o 
  -4   6  16      127.13      131.12     39.05 o 
  -3   6  16       90.38       85.14     22.27 o 
  -2   6  16        0.24        0.54     11.44 o 
  -1   6  16       93.53       92.54     23.24 o 
   0   6  16       93.06      117.38     30.33 o 
   1   6  16      380.23      399.62     74.50 o 
   2   6  16      286.76      270.70     51.47 o 
   3   6  16       12.44       16.47     10.16 o 
   4   6  16       63.80       69.31     23.95 o 
   5   6  16        0.81        9.80      8.53 o 
   6   6  16      500.21      518.33     65.62 o 
   7   6  16       37.05       44.58     20.02 o 
  -8   7  16        2.72       12.24     12.19 o 
  -7   7  16      213.04      203.92     57.07 o 
  -6   7  16       12.31       11.93     10.85 o 
  -5   7  16      262.28      215.26     60.10 o 
  -4   7  16       69.25       64.30     16.35 o 
  -3   7  16       98.53      106.66     29.68 o 
  -2   7  16       45.16       59.10     17.88 o 
  -1   7  16       27.01       51.80     16.56 o 
   0   7  16      232.84      202.05     47.99 o 
   1   7  16      109.03      120.15     29.76 o 
   2   7  16      197.30      168.50     38.76 o 
   3   7  16      106.56      135.19     37.64 o 
   4   7  16       29.62       40.16     15.79 o 
   5   7  16       83.67       71.66     36.02 o 
   6   7  16       31.09       46.79     27.47 o 
  -7   8  16       20.83       28.28     10.91 o 
  -6   8  16       35.81       48.73     15.56 o 
  -5   8  16        0.13        8.84      9.68 o 
  -4   8  16       34.33       19.40      9.71 o 
  -3   8  16       48.40       52.15     20.95 o 
  -2   8  16       14.14       16.73     12.54 o 
  -1   8  16       48.43       65.14     23.67 o 
   0   8  16        0.53       11.34     14.28 o 
   1   8  16      118.01       83.38     21.71 o 
   2   8  16       43.44       24.21     13.37 o 
   3   8  16       15.69       24.10     11.66 o 
   4   8  16        2.80        9.19      6.65 o 
   5   8  16       35.48       38.37     25.11 o 
  -6   9  16       27.26       27.65     13.73 o 
  -5   9  16       91.47       74.83     33.22 o 
  -4   9  16       12.43       17.72     11.51 o 
  -3   9  16        8.95       10.02      9.37 o 
  -2   9  16       16.33       26.02     12.57 o 
  -1   9  16        7.49       -3.40     11.34 o 
   0   9  16       12.73       29.29     16.94 o 
   1   9  16       62.57       51.29     18.68 o 
   2   9  16        9.23       21.08      9.35 o 
   3   9  16       24.40       25.87     12.27 o 
   4   9  16       23.06        8.32     14.70 o 
  -4  10  16       12.96       25.57     13.56 o 
  -3  10  16        1.12        5.96      8.90 o 
  -2  10  16       59.92       75.11     26.97 o 
  -1  10  16      118.10      112.11     28.47 o 
   0  10  16        2.21       18.97     12.04 o 
   1  10  16        9.09        7.48      7.91 o 
   2  10  16      105.50       99.10     31.35 o 
  -9   0  17        4.55       12.60      6.52 o 
  -7   0  17      103.66      114.53     25.72 o 
  -5   0  17       85.19       93.89     27.77 o 
  -3   0  17       52.25       67.17     21.08 o 
  -1   0  17        4.63       13.74      9.82 o 
   1   0  17       31.13       36.60     14.69 o 
   3   0  17       95.15       90.25     27.80 o 
   5   0  17        0.04        9.33     12.87 o 
   7   0  17       11.23       16.46      8.42 o 
  -9   1  17      164.33      100.21     31.62 o 
  -8   1  17       23.65       32.01     10.72 o 
  -7   1  17       37.80       56.48     19.02 o 
  -6   1  17       10.69       21.30      8.21 o 
  -5   1  17        0.86       20.60      8.71 o 
  -4   1  17       80.92       63.95     14.59 o 
  -3   1  17        7.35       13.81      4.93 o 
  -2   1  17      301.10      344.59     27.09 o 
  -1   1  17      355.72      327.92     21.45 o 
   0   1  17      180.53      175.73     25.39 o 
   1   1  17        9.77       27.43      7.99 o 
   2   1  17       39.23       47.82     10.12 o 
   3   1  17      110.68      119.94     25.64 o 
   4   1  17      163.56      164.91     31.91 o 
   5   1  17        0.15        7.29      7.07 o 
   6   1  17       22.17       32.07      9.13 o 
   7   1  17       57.61       52.56     16.37 o 
   8   1  17       33.23       34.70     11.41 o 
  -9   2  17        3.45       10.68      9.52 o 
  -8   2  17        7.80       25.77     11.81 o 
  -7   2  17       40.75       36.39     13.13 o 
  -6   2  17        0.11       17.93      7.85 o 
  -5   2  17        1.30        7.29      6.65 o 
  -4   2  17       40.08       57.82     16.11 o 
  -3   2  17      421.90      466.44     32.55 o 
  -2   2  17        9.38       18.82      8.08 o 
  -1   2  17        2.89        7.86      6.88 o 
   0   2  17      221.86      212.10     19.13 o 
   1   2  17       35.95       34.01      9.26 o 
   2   2  17      364.00      373.90     25.09 o 
   3   2  17      107.07      116.45     26.26 o 
   4   2  17        0.44       19.40      6.66 o 
   5   2  17      443.65      484.63     47.78 o 
   6   2  17        3.12       13.74      5.56 o 
   7   2  17      454.27      439.26     39.94 o 
   8   2  17        9.51       20.21      7.31 o 
  -9   3  17       36.68       39.75     16.27 o 
  -8   3  17      168.33      166.86     44.85 o 
  -7   3  17        0.53       11.85     11.72 o 
  -6   3  17        7.94       11.71      6.25 o 
  -5   3  17        6.22       16.80      9.90 o 
  -4   3  17       76.14       81.08     21.44 o 
  -3   3  17      193.68      205.93     36.57 o 
  -2   3  17      345.49      350.10     29.69 o 
  -1   3  17      388.72      402.00     65.91 o 
   0   3  17      165.46      167.60     32.35 o 
   1   3  17      399.47      368.13     39.06 o 
   2   3  17      447.84      439.72     26.86 o 
   3   3  17      115.70       94.78     20.58 o 
   4   3  17       23.83       29.48      9.27 o 
   5   3  17       41.88       54.30     14.71 o 
   6   3  17      401.97      465.35     52.12 o 
   7   3  17      217.21      159.20     42.58 o 
  -9   4  17      125.50       68.51     25.04 o 
  -8   4  17       14.43       20.12      8.82 o 
  -7   4  17       20.43       23.59     10.32 o 
  -6   4  17       41.32       45.03     13.55 o 
  -5   4  17      182.69      158.40     41.39 o 
  -4   4  17       65.98       74.50     17.55 o 
  -3   4  17       55.70       68.22     17.62 o 
  -2   4  17      265.37      246.52     55.55 o 
  -1   4  17      611.35      752.92     71.60 o 
   0   4  17        3.93        2.86     12.27 o 
   1   4  17        0.27       22.16     26.54 o 
   2   4  17       20.20       22.18      7.74 o 
   3   4  17      172.12      193.82     29.67 o 
   4   4  17        7.64       18.88      7.27 o 
   5   4  17      451.90      446.28     38.12 o 
   6   4  17        0.07       10.84      7.90 o 
   7   4  17        1.71        8.95      8.18 o 
  -8   5  17        1.69        7.30      7.90 o 
  -7   5  17       59.24       67.91     22.61 o 
  -6   5  17       51.15       44.31     13.76 o 
  -5   5  17       94.03      117.96     31.94 o 
  -4   5  17       70.26       73.14     26.76 o 
  -3   5  17        1.67       11.83     10.86 o 
  -2   5  17       20.15       23.97     16.45 o 
  -1   5  17       40.80       54.66     15.61 o 
   0   5  17      103.19      124.78     28.78 o 
   1   5  17        0.16       19.52     10.83 o 
   2   5  17       26.18       35.01     16.94 o 
   3   5  17       29.38       36.28     11.28 o 
   4   5  17       70.19       68.24     18.88 o 
   5   5  17       16.25       18.39     10.44 o 
   6   5  17       31.66       40.73     18.71 o 
  -8   6  17       83.41       81.70     22.72 o 
  -7   6  17        2.34       15.14      9.05 o 
  -6   6  17       20.90       13.17     10.45 o 
  -5   6  17       71.49       68.12     18.95 o 
  -4   6  17      122.57      110.28     25.66 o 
  -3   6  17      112.87       99.41     31.94 o 
  -2   6  17        2.23       16.33     10.08 o 
  -1   6  17        0.01       12.42      9.52 o 
   0   6  17        0.01       18.24     11.02 o 
   1   6  17      216.62      259.28     49.45 o 
   2   6  17      123.33      102.27     29.42 o 
   3   6  17      161.68      150.11     44.99 o 
   4   6  17       40.55       45.19     14.55 o 
   5   6  17       81.64       58.38     23.17 o 
   6   6  17        0.83       26.56     20.38 o 
  -7   7  17       86.96       44.25     25.01 o 
  -6   7  17        0.06       14.92      9.26 o 
  -5   7  17       45.31       39.38     11.98 o 
  -4   7  17        1.53       12.42      9.51 o 
  -3   7  17       47.58       44.33     11.05 o 
  -2   7  17      479.22      570.56     69.08 o 
  -1   7  17      183.58      147.23     51.18 o 
   0   7  17      147.34      170.39     47.51 o 
   1   7  17        8.87       32.81     13.12 o 
   2   7  17      398.19      286.94     77.35 o 
   3   7  17      118.59      121.41     29.44 o 
   4   7  17      251.53      249.83     54.72 o 
   5   7  17       12.56       17.00     28.78 o 
  -6   8  17      100.34       70.02     31.63 o 
  -5   8  17        7.95       15.92      7.73 o 
  -4   8  17       12.56       19.83     12.34 o 
  -3   8  17        5.40       22.23     13.10 o 
  -2   8  17       49.91       46.92     18.26 o 
  -1   8  17        8.47       36.26     21.61 o 
   0   8  17       20.66       37.65     15.26 o 
   1   8  17       22.25       18.75     11.97 o 
   2   8  17      109.09       92.05     33.92 o 
   3   8  17        0.32       12.86      9.49 o 
   4   8  17        0.74       32.38     17.74 o 
  -4   9  17        3.13       -0.54     14.04 o 
  -3   9  17       27.58       17.69     11.93 o 
  -2   9  17       91.44       74.80     21.72 o 
  -1   9  17       16.98       29.13     23.33 o 
   0   9  17      244.44      211.39     66.96 o 
   1   9  17       10.61       12.56     12.14 o 
   2   9  17        0.25        6.75      8.79 o 
  -8   0  18       24.79       22.13     11.49 o 
  -6   0  18      185.73      153.23     54.31 o 
  -4   0  18      135.87      140.41    100.35 o 
  -2   0  18       66.49      108.67     52.60 o 
   0   0  18        0.66        3.75     10.75 o 
   2   0  18      244.81      232.58     60.17 o 
   4   0  18        7.41       16.25     10.93 o 
   6   0  18       16.87       33.49     14.53 o 
  -9   1  18       11.83       16.77      7.89 o 
  -8   1  18       10.15       19.11      9.59 o 
  -7   1  18       13.68       16.75      9.05 o 
  -6   1  18       36.01       34.14     15.51 o 
  -5   1  18      364.76      401.83    101.51 o 
  -4   1  18       20.09       28.63     12.40 o 
  -3   1  18        6.24       13.54      7.84 o 
  -2   1  18       40.30       83.62     14.45 o 
  -1   1  18      402.74      426.16     22.59 o 
   0   1  18        3.40       16.31      6.54 o 
   1   1  18       75.48       67.87     14.95 o 
   2   1  18      304.34      289.81     23.87 o 
   3   1  18        1.35        0.23      9.03 o 
   4   1  18        0.31       10.33      9.55 o 
   5   1  18        1.76       10.85      6.90 o 
   6   1  18       59.63       58.38     11.62 o 
   7   1  18       23.29       26.32     10.39 o 
  -9   2  18        0.72       16.45     12.11 o 
  -8   2  18       31.37       37.22     14.98 o 
  -7   2  18       79.19      100.60     23.62 o 
  -6   2  18      123.94      111.42     30.10 o 
  -5   2  18        4.86       13.85      8.92 o 
  -4   2  18       84.21       92.05     25.95 o 
  -3   2  18      171.90      185.54     36.73 o 
  -2   2  18       74.11       58.41     11.61 o 
  -1   2  18        1.47       13.46     12.14 o 
   0   2  18      559.06      583.63     34.01 o 
   1   2  18      198.07      207.82     33.52 o 
   2   2  18      276.43      240.38     42.78 o 
   3   2  18        7.85       11.18      8.15 o 
   4   2  18      315.24      310.60     29.93 o 
   5   2  18        0.03        5.18      7.88 o 
   6   2  18        4.43       11.16      6.68 o 
   7   2  18        0.02        6.89      6.99 o 
  -8   3  18       57.79       58.90     24.11 o 
  -7   3  18       74.00       49.51     17.83 o 
  -6   3  18       14.72       30.39     12.72 o 
  -5   3  18       50.51       43.76     13.27 o 
  -4   3  18       12.91       10.62     10.06 o 
  -3   3  18      127.17      132.08     26.02 o 
  -2   3  18        7.39       12.81     10.97 o 
  -1   3  18      331.42      381.06     66.73 o 
   0   3  18       60.53       59.33     12.49 o 
   1   3  18      193.70      235.11     47.75 o 
   2   3  18        9.43       21.12      8.42 o 
   3   3  18       36.29       40.09      9.88 o 
   4   3  18       29.24       27.55      8.78 o 
   5   3  18        9.29        9.25      5.90 o 
   6   3  18       33.29       22.26      8.68 o 
  -8   4  18       19.32       16.80     10.05 o 
  -7   4  18       33.22       20.04     12.11 o 
  -6   4  18       55.57       66.88     25.69 o 
  -5   4  18       12.51       25.08     14.69 o 
  -4   4  18      113.16       83.77     26.88 o 
  -3   4  18       27.82       22.86     12.87 o 
  -2   4  18       28.99       42.53     16.50 o 
  -1   4  18       29.39       28.29     11.66 o 
   0   4  18      808.34      860.93     64.97 o 
   1   4  18      310.47      304.39     69.54 o 
   2   4  18      164.55      186.45     32.02 o 
   3   4  18        0.33       12.58      6.73 o 
   4   4  18       18.10       19.70      7.08 o 
   5   4  18       38.65       23.97     10.61 o 
   6   4  18        8.92       10.78      8.80 o 
  -7   5  18       47.60       28.43     14.94 o 
  -6   5  18       22.77       33.59     14.91 o 
  -5   5  18        0.44       11.60     12.02 o 
  -4   5  18        3.97       13.07      9.66 o 
  -3   5  18      198.04      201.25     41.61 o 
  -2   5  18        0.05       18.00     10.14 o 
  -1   5  18       22.16       19.09     10.32 o 
   0   5  18      156.04      139.06     36.38 o 
   1   5  18      187.28      157.24     44.49 o 
   2   5  18        0.14        1.83     10.83 o 
   3   5  18       38.75       58.14     16.53 o 
   4   5  18      223.39      189.04     67.58 o 
   5   5  18       39.10       37.65     26.16 o 
   6   5  18      103.10       66.81     45.09 o 
  -7   6  18        1.32        9.76     10.22 o 
  -6   6  18        1.11       12.85      9.76 o 
  -5   6  18        0.71        9.92      9.09 o 
  -4   6  18      219.54      209.97     73.45 o 
  -3   6  18       48.58       51.40     17.78 o 
  -2   6  18      119.42       97.57     34.47 o 
  -1   6  18        0.01       11.38     11.05 o 
   0   6  18       45.86       43.21     13.69 o 
   1   6  18       53.38       31.09     23.76 o 
   2   6  18      544.11      602.01     46.09 o 
   3   6  18       18.93       28.28     14.20 o 
   4   6  18       16.55       38.16     22.37 o 
   5   6  18       97.22       75.47     20.97 o 
  -6   7  18        3.61       20.66     14.64 o 
  -5   7  18      283.13      265.58     91.01 o 
  -4   7  18       69.87       49.45     15.93 o 
  -3   7  18      111.11      100.49     31.61 o 
  -2   7  18        4.18       14.67     11.81 o 
  -1   7  18      225.97      182.74     53.49 o 
   0   7  18        3.90        9.86      8.19 o 
   1   7  18      148.45      166.37     38.51 o 
   2   7  18        2.16       16.55     11.69 o 
   3   7  18       83.56       77.25     21.81 o 
   4   7  18        4.07       10.36     12.54 o 
  -4   8  18       10.87       23.70     13.56 o 
  -3   8  18        0.84       13.23      9.62 o 
  -2   8  18       59.35       64.27     32.03 o 
  -1   8  18      117.80      114.51     30.88 o 
   0   8  18       29.91       16.45     18.91 o 
   1   8  18       19.45       35.95     14.31 o 
   2   8  18       41.08       32.98     12.88 o 
  -7   0  19      173.08      158.07     68.30 o 
  -5   0  19       79.17       88.25     37.75 o 
  -3   0  19        3.43       19.41     24.67 o 
  -1   0  19      338.17      393.77     74.40 o 
   1   0  19      148.79      176.23     34.91 o 
   3   0  19      109.94      119.99     49.46 o 
   5   0  19       56.25       77.18     37.67 o 
  -8   1  19      132.26      100.12     25.58 o 
  -7   1  19        0.78       25.31     10.49 o 
  -6   1  19        0.13       14.60     12.81 o 
  -5   1  19        1.35       20.30     13.39 o 
  -4   1  19      177.89      204.24     49.92 o 
  -3   1  19      166.71      119.77     29.23 o 
  -2   1  19       22.61       14.83      9.18 o 
  -1   1  19        1.84        6.94      9.15 o 
   0   1  19      214.00      202.27     45.33 o 
   1   1  19      128.17      124.80     25.01 o 
   2   1  19        2.25       16.90      5.81 o 
   3   1  19      203.16      186.74     46.98 o 
   4   1  19       26.35       24.49     11.63 o 
   5   1  19        1.10       15.04      7.01 o 
   6   1  19       46.55       31.68     12.22 o 
  -8   2  19      246.19      166.33     67.97 o 
  -7   2  19        0.19       16.99     12.49 o 
  -6   2  19      170.41      177.76     45.55 o 
  -5   2  19      326.76      330.44     87.69 o 
  -4   2  19       77.36       53.70     20.74 o 
  -3   2  19      262.19      243.12     45.44 o 
  -2   2  19      337.59      427.15     76.90 o 
  -1   2  19       10.64       11.89     10.47 o 
   0   2  19       36.56       55.41     12.88 o 
   1   2  19      469.95      549.70     43.60 o 
   2   2  19      137.78      145.04     31.85 o 
   3   2  19        0.17        9.46      8.43 o 
   4   2  19        8.37       18.40      8.37 o 
   5   2  19        0.14       11.41      9.24 o 
   6   2  19       60.96       47.98     12.56 o 
  -7   3  19       85.53       59.11     34.31 o 
  -6   3  19       77.30       99.75     45.03 o 
  -5   3  19       13.20       12.09      9.65 o 
  -4   3  19       31.71       66.53     23.45 o 
  -3   3  19       36.35       29.44     13.46 o 
  -2   3  19      268.25      310.14     43.58 o 
  -1   3  19       16.63       20.34     19.21 o 
   0   3  19        0.03        9.09      8.77 o 
   1   3  19        0.29       18.63      9.97 o 
   2   3  19       12.56       29.11     11.06 o 
   3   3  19       69.64       32.72     17.57 o 
   4   3  19      250.24      234.99     39.09 o 
   5   3  19        0.30       12.83      5.37 o 
  -7   4  19        7.22       12.78     11.99 o 
  -6   4  19      118.75       89.70     33.30 o 
  -5   4  19        4.29       15.65      8.64 o 
  -4   4  19        4.74       13.12     10.03 o 
  -3   4  19        6.05       11.92      9.74 o 
  -2   4  19      212.11      173.07     45.02 o 
  -1   4  19        6.54        8.39      9.24 o 
   0   4  19       65.86       61.52     17.92 o 
   1   4  19        5.02        9.02     12.32 o 
   2   4  19       11.69       20.95     10.75 o 
   3   4  19       96.56       77.52     27.18 o 
   4   4  19        9.04        2.94      6.78 o 
   5   4  19        9.68       17.32     11.95 o 
  -6   5  19       37.37       29.03     14.46 o 
  -5   5  19      106.94      149.22     33.34 o 
  -4   5  19      124.92      114.43     35.48 o 
  -3   5  19        1.61       22.92     10.93 o 
  -2   5  19       11.47       24.36      8.84 o 
  -1   5  19        0.54       16.35      8.74 o 
   0   5  19       66.39       79.48     25.45 o 
   1   5  19      211.65      208.11     52.04 o 
   2   5  19       10.69       16.45     10.92 o 
   3   5  19        5.64       23.65     13.52 o 
   4   5  19        2.59       33.54     18.61 o 
  -5   6  19        6.83       22.85      9.45 o 
  -4   6  19       11.77        9.85      9.11 o 
  -3   6  19       37.51       44.77     11.99 o 
  -2   6  19      112.49       86.76     31.66 o 
  -1   6  19      136.23      100.58     37.67 o 
   0   6  19        2.18       16.53     10.82 o 
   1   6  19       44.29       51.37     14.93 o 
   2   6  19       44.39       57.30     27.13 o 
   3   6  19        2.46       24.93     10.88 o 
  -4   7  19      151.34      129.08     53.82 o 
  -3   7  19        0.93       14.94      6.90 o 
  -2   7  19       43.07       55.78     22.49 o 
  -1   7  19       12.30       22.17     12.28 o 
   0   7  19        3.99       24.63     14.15 o 
   1   7  19       26.48       60.14     14.22 o 
   2   7  19        7.93       23.82     12.90 o 
  -6   0  20      108.88       85.25     69.77 o 
  -4   0  20      129.58      180.10     52.12 o 
  -2   0  20       43.81       70.14     40.15 o 
   0   0  20       55.44       63.44     29.75 o 
   2   0  20        0.04        3.84     11.62 o 
   4   0  20       57.10       53.46     28.97 o 
  -7   1  20       30.01       40.37     20.90 o 
  -6   1  20       41.96       37.84     21.94 o 
  -5   1  20       60.10       61.57     28.83 o 
  -4   1  20        9.04       38.16     21.38 o 
  -3   1  20        0.04       22.32     23.34 o 
  -2   1  20      105.32      111.53     34.04 o 
  -1   1  20       26.80       45.67     15.81 o 
   0   1  20       52.67       52.48     19.64 o 
   1   1  20       97.73       85.30     26.74 o 
   2   1  20       11.29       23.09     11.09 o 
   3   1  20        0.15       18.37      8.72 o 
   4   1  20        8.57       22.36     18.13 o 
   5   1  20       27.16       16.22      6.21 o 
  -7   2  20      156.55      125.05     50.18 o 
  -6   2  20      134.50       95.52     44.16 o 
  -5   2  20        6.74       13.59     17.43 o 
  -4   2  20       97.41      108.29     36.56 o 
  -3   2  20       20.92       37.20     11.39 o 
  -2   2  20      246.41      208.31     38.64 o 
  -1   2  20      173.54      141.75     41.38 o 
   0   2  20      136.66      139.91     35.96 o 
   1   2  20        0.74       20.57     10.12 o 
   2   2  20      140.68      145.41     52.00 o 
   3   2  20       71.55       70.55     20.36 o 
   4   2  20       63.12       27.78     12.06 o 
  -6   3  20       11.53        6.29     18.81 o 
  -5   3  20       24.78       55.12     19.34 o 
  -4   3  20      132.43      125.09     31.80 o 
  -3   3  20       45.47       33.37     10.49 o 
  -2   3  20      178.46      102.15     23.20 o 
  -1   3  20      210.84      231.11     46.84 o 
   0   3  20      104.77      100.57     25.13 o 
   1   3  20      115.92      119.39     30.59 o 
   2   3  20       10.55       13.35      8.40 o 
   3   3  20        7.73       18.80     11.35 o 
   4   3  20        0.23       18.68      8.97 o 
  -6   4  20        6.46        9.06     18.87 o 
  -5   4  20       21.58       19.94     13.43 o 
  -4   4  20        3.10       14.14     10.83 o 
  -3   4  20        0.04       17.08     11.65 o 
  -2   4  20       63.96       68.08     20.48 o 
  -1   4  20       64.79       24.05     18.02 o 
   0   4  20       11.95       23.64     14.15 o 
   1   4  20        7.71       14.41      7.65 o 
   2   4  20       98.18      111.30     33.81 o 
   3   4  20      146.52      105.73     42.54 o 
   4   4  20        0.10       14.91     10.56 o 
  -5   5  20        5.81       19.26     10.78 o 
  -4   5  20      120.87      116.35     44.24 o 
  -3   5  20       40.42       29.54     16.08 o 
  -2   5  20       22.11       16.60     10.57 o 
  -1   5  20       11.31        9.94      9.76 o 
   0   5  20        2.50       21.32     14.22 o 
   1   5  20       25.44       42.01     17.51 o 
   2   5  20       27.05       25.91     12.33 o 
   3   5  20       46.66       31.51     15.26 o 
  -4   6  20        0.11        9.52     11.60 o 
  -3   6  20       12.74       13.99     11.28 o 
  -2   6  20       10.46       21.04      9.98 o 
  -1   6  20        0.29       13.12      8.78 o 
   0   6  20       73.88       57.10     18.05 o 
   1   6  20        0.53       14.63     11.88 o 
  -5   0  21      134.11      163.33     99.48 o 
  -3   0  21      141.53      110.52    113.52 o 
  -1   0  21      211.47      236.93     88.48 o 
   1   0  21      315.84      167.35    113.71 o 
   3   0  21      147.52       82.62     45.92 o 
  -5   1  21       55.27       99.63     38.62 o 
  -4   1  21        0.11       30.43     13.48 o 
  -3   1  21       13.07       23.49     10.68 o 
  -2   1  21       13.12       19.43     12.69 o 
  -1   1  21        0.29       25.70     14.11 o 
   0   1  21        0.12       22.52     11.76 o 
   1   1  21        1.54       18.24     11.85 o 
   2   1  21        4.61       12.74      8.55 o 
   3   1  21        0.04       14.81      8.65 o 
  -5   2  21       29.94       45.24     22.25 o 
  -4   2  21      127.93      127.20     43.27 o 
  -3   2  21       18.31       33.40     22.63 o 
  -2   2  21      114.16       85.66     25.61 o 
  -1   2  21       47.88       38.15     11.65 o 
   0   2  21      102.61       89.07     28.19 o 
   1   2  21        0.31        4.08     14.02 o 
   2   2  21       27.19       24.69     11.40 o 
   3   2  21      208.38      124.16     51.49 o 
  -5   3  21       16.12       14.24     16.51 o 
  -4   3  21        9.76       24.91     11.35 o 
  -3   3  21      166.57      124.58     45.04 o 
  -2   3  21        8.18       19.89     12.43 o 
  -1   3  21       40.28       31.61     21.37 o 
   0   3  21        3.48       19.88      9.32 o 
   1   3  21       11.00       24.58     12.16 o 
   2   3  21      124.81       73.42     35.69 o 
  -4   4  21       50.59       51.51     25.39 o 
  -3   4  21        0.25        2.13      9.74 o 
  -2   4  21        0.00       25.20     18.37 o 
  -1   4  21       16.60        4.34      8.94 o 
   0   4  21      131.82      109.47     25.31 o 
   1   4  21      152.36      157.07     39.07 o 
   2   4  21       53.86       49.16     21.07 o 
  -2   5  21        6.79        8.76      8.26 o 
  -1   5  21      129.67      112.41     35.96 o 
   0   5  21       56.68       43.04     21.47 o 
  -2   0  22       94.58       67.27     45.09 o 
   0   0  22      131.04      122.07     65.89 o 
  -3   1  22       12.76       22.38     19.77 o 
  -2   1  22        0.74       17.89     15.62 o 
  -1   1  22        2.76       15.83     15.42 o 
   0   1  22       15.10       14.00     20.38 o 
   1   1  22       17.16       19.95     16.11 o 
  -2   2  22      393.44      355.46    119.98 o 
  -1   2  22      126.58      149.07     61.08 o 
   0   2  22      100.50      101.94     49.88 o 
                                                 
